# Supplementary material for: Adaptive evolution driving the young duplications in six Rosaceae species
Source: BMC Genomics. 2021 Feb 9;22:112. doi: 10.1186/s12864-021-07422-7 (PMC7871599; doi:10.1186/s12864-021-07422-7)
Supplement: Supplementary file 1 — Additional file 1: Table S1. Number of young duplicate gene families for two types of expansions. The number near lineage-specific expansion means the species numbers involved in lineage-specific expansions. The plus sign means corresponding species involved in the lineage-specific expansions. [file 12864_2021_7422_MOESM1_ESM.xlsx]

## Sheet: Sheet1
Table S1.Number of young duplicate gene families for two types of expansions.
Species		F. vesca	M. x domestica	P. communis	P. persica	R. chinensis	R. occidentalis		Total
Species-specific expansions		1145	6184	3122	1233	2513	791		14988
Lineage-specific expansions	2	+	+					1	6662
	2	+		+				4
	2	+				+		149
	2	+					+	10
	2		+	+				6105
	2		+		+			34
	2		+			+		15
	2		+				+	5
	2			+	+			20
	2			+		+		12
	2			+			+	4
	2				+	+		4
	2				+		+	2
	2					+	+	57
	3	+	+	+				16
	3	+		+		+		1
	3	+				+	+	25
	3		+	+	+			85
	3		+	+		+		40
	3		+	+			+	15
	3		+		+	+		3
	3		+		+		+	2
	3		+			+	+	1
	3			+	+		+	1
	3			+		+	+	2
	3				+	+	+	1
	4	+	+	+	+			1
	4	+	+	+		+		7
	4	+		+	+	+		1
	4	+			+	+	+	1
	4		+	+	+		+	2
	4		+	+	+	+		9
	4		+	+		+	+	6
	4		+		+	+	+	3
	4			+	+	+	+	1
	5	+	+	+	+	+		1
	5	+	+	+		+	+	3
	5	+	+		+	+	+	1
	5		+	+	+	+	+	5
	6	+	+	+	+	+	+	7
*The number near lineage-specific expansion means the species numbers involved in lineage-specific expansions.
The plus sign means corresponding species involve in the related expansions.
