# Supplementary material for: Adaptive evolution driving the young duplications in six Rosaceae species
Source: BMC Genomics. 2021 Feb 9;22:112. doi: 10.1186/s12864-021-07422-7 (PMC7871599; doi:10.1186/s12864-021-07422-7)
Supplement: Supplementary file 2 — Additional file 2: Table S2. Domain frequency and corresponding gene number of young duplicate families in species-specific and lineage-specific expansions. [file 12864_2021_7422_MOESM2_ESM.xlsx]

## Sheet: Sheet1
Table S2. Domain frequency of young duplicate families in species-specific and lineage-specific expansions.
Species-specific expansions				Lineage-specific expansions
Domain	Frequency	Gene number		Domain	frequency	Gene number
2OG-FeII_Oxy	6	227		2-Hacid_dh	6	33
AAA	6	174		2OG-FeII_Oxy	6	228
AAA_assoc	6	34		40S_S4	6	16
Abhydrolase	6	152		6PF2K	6	8
Acetyltransf	6	45		6PGD	6	8
adh_short	6	225		AA_permease	6	39
Aldo_ket_red	6	72		AAA	6	299
Amidohydro	6	15		ABC_membrane	6	114
Aminotran	6	95		ABC_tran	6	230
AMP-binding	6	64		ABC1	6	27
ANF_receptor	6	60		Abhydrolase	6	167
Ank	6	177		ACC_central	6	8
AP2	6	116		Acetyltransf	6	40
ArgoL1	6	23		Aconitase	6	30
ArgoL2	6	17		ACT	6	42
ArgoN	6	19		Actin	6	66
Auxin_inducible	6	81		Acyltransferase	6	36
B_lectin	6	339		Adap_comp_sub	6	35
B3	6	60		Adaptin	6	50
BAH	6	20		ADH	6	164
BTB	6	38		adh_short	6	117
C2	6	71		ADH_zinc	6	159
CAP	6	51		AdoHcyase	6	8
Cation_ATPase	6	44		AdoHcyase_NAD	6	8
Cu_bind_like	6	78		AIM24	6	9
Cu-oxidase	6	101		Ald_Xan_dh	6	9
Cupin	6	87		Ald_Xan_dh_C2	6	9
DIOX	6	209		Aldedh	6	56
DnaJ	6	100		Aldo_ket_red	6	83
DPBB	6	37		Aldose_epim	6	23
Dynamin_M	6	25		ALIX_LYPXL_bnd	6	8
DYW_deaminase	6	135		Alpha_adaptinC2	6	8
E1-E2_ATPase	6	52		Alpha-amyl_C2	6	10
EamA	6	56		Alpha-amylase	6	21
ECH	6	36		Amino_oxidase	6	34
EF-hand	6	120		Aminotran	6	121
Epimerase	6	72		AMP-binding	6	89
Exostosin	6	29		Ank	6	178
FA_hydroxylase	6	29		APG6	6	8
FAD_binding	6	104		Arf	6	65
FBA	6	136		ArfGap	6	30
FBD	6	59		Arginosuc_synth	6	12
F-box	6	319		ArgoL1	6	23
Glyco_hydro	6	557		ArgoL2	6	16
Glyco_transf	6	76		ArgoMid	6	9
GRAS	6	52		ArgoN	6	23
GST	6	131		Arm	6	135
GUB_WAK_bind	6	103		ArsA_ATPase	6	8
Helicase	6	136		Asn_synthase	6	17
HLH	6	63		ATG7	6	10
HMA	6	66		ATP-synt	6	37
HSP70	6	106		ATP-synt_ab	6	32
Hydrolase	6	63		ATP-synt_ab_Xtn	6	9
LEA	6	98		AUX_IAA	6	85
Lectin_legB	6	77		Auxin_inducible	6	136
Lig_chan	6	64		Auxin_resp	6	56
Lipase	6	54		B2-adapt-app	6	8
Lipase_GDSL	6	119		B3	6	114
LRR	6	1116		BAH	6	37
Malectin	6	76		Band	6	38
Malectin_like	6	57		Beta-Casp	6	15
MatE	6	73		Biotin_carb	6	22
Metallophos	6	67		Biotin_lipoyl	6	34
Methyltransf	6	211		BOP1NT	6	12
MFS	6	46		Branch	6	42
MMR_HSR1	6	31		BRO1	6	13
mTERF	6	63		BRX	6	34
Myb_DNA-bind	6	87		BTB	6	123
Myb_DNA-binding	6	165		C2	6	149
NAD_binding	6	101		CAF1C_H4-bd	6	13
NAM	6	157		Carboxyl_trans	6	8
NB-ARC	6	895		Cation_ATPase	6	104
OPT	6	23		CBFD_NFYB_HMF	6	41
Orn_Arg_deC	6	18		CBM	6	23
p450	6	534		CCB1	6	8
Peptidase	6	592		CDP-OH_P_transf	6	23
PHD	6	38		cEGF	6	12
Piwi	6	26		Cellulose_synt	6	89
Pkinase	6	1892		CH	6	42
PP2	6	40		Chloroa_b-bind	6	86
PPR	6	879		Choline_transpo	6	20
PTR2	6	77		Citrate_synt	6	18
Ribosomal	6	438		CK_II_beta	6	9
RRM	6	226		CLASP	6	13
RVT	6	123		Clat_adaptor_s	6	43
S_locus_glycop	6	250		Clathrin	6	21
SBP_bac	6	64		Clp	6	37
Self-incomp_S1	6	37		CLP_protease	6	22
SET	6	43		ClpB_D2-small	6	35
Skp1_POZ	6	35		CLTH	6	28
SRF-TF	6	71		CN_hydrolase	6	14
Stress-antifung	6	92		CO_deh_flav	6	9
Sugar_tr	6	109		Coatamer_beta	6	19
TAXi	6	83		Coatomer_b_Cpla	6	19
Terpene_synth	6	104		Coatomer_g_Cpla	6	8
Thaumatin	6	46		Coatomer_WDAD	6	13
Thioredoxin	6	68		cobW	6	16
TPR	6	75		COP-gamma_platf	6	8
Transferase	6	217		Coq4	6	11
Transposase	6	55		CorA	6	21
ubiquitin	6	67		COX15-CtaA	6	8
UDPGT	6	340		Cpn60_TCP1	6	112
UQ_con	6	70		CPSase_L_D2	6	34
WD40	6	188		CPSase_L_D3	6	11
zf-C2H2	6	44		CPSase_sm_chain	6	12
zf-C3HC4	6	67		CPSF_A	6	16
zf-CCCH	6	57		CPSF73-100	6	14
zf-RING	6	198		CRAL_TRIO	6	74
zf-RVT	6	20		Cryptochrome	6	7
2-oxoacid_dh	5	14		CTP_transf_like	6	29
4HBT	5	30		Cu_amine_oxid	6	10
Aa_trans	5	71		Cu_amine_oxidN2	6	10
ABC_membrane	5	65		Cu_amine_oxidN3	6	10
ABC_tran	5	156		Cullin	6	27
ABC2_membrane	5	72		Cullin_Nedd8	6	23
ACP_syn_III	5	31		Cu-oxidase	6	109
ADH	5	138		Cupin	6	89
ADH_zinc	5	153		Cytochrom_C1	6	8
Agenet	5	26		DAHP_synth	6	23
Agglutinin	5	12		DER1	6	9
Amidase	5	25		DHBP_synthase	6	8
Ammonium_transp	5	17		DHHC	6	41
Atg8	5	29		DIOX	6	172
Band	5	20		DJ-1_PfpI	6	12
Bet_v	5	70		DNA_gyraseB	6	12
bHLH-MYC	5	23		DNA_photolyase	6	8
Bromodomain	5	31		DnaJ	6	170
CBS	5	28		DnaJ-X	6	13
Chloroa_b-bind	5	33		DXP_synthase	6	14
Complex1_LYR	5	24		Dymeclin	6	8
Cpn60_TCP1	5	19		Dynamin	6	68
DapB	5	12		Dynamin_M	6	58
Dimerisation	5	60		DYW_deaminase	6	55
DSPc	5	20		E1_dh	6	38
dsrm	5	28		E1-E2_ATPase	6	132
Dynamin	5	27		EamA	6	15
FA_desaturase	5	47		EFG	6	51
FAE1_CUT1_RppA	5	39		EFG_II	6	25
F-box-like	5	51		EFG_IV	6	30
Fer2	5	19		EF-hand	6	243
FMO-like	5	31		eIF3	6	8
Gal_mutarotas	5	12		ELFV_dehydrog	6	10
Glyco_hydron	5	17		EMP70	6	49
Glycos_transf	5	43		Enolase	6	13
Glyoxalase	5	27		Epimerase	6	74
GTP_EFTU	5	29		ERAP1	6	15
HAD	5	18		eRF1	6	14
HATPase	5	41		ERG4_ERG24	6	10
Homeobox	5	230		ERp29	6	8
HSP20	5	59		EXS	6	26
HSP90	5	21		FA_desaturase	6	72
Hydrophob_seed	5	11		FA_hydroxylase	6	31
IBR	5	24		FACT-Spt16_Nlob	6	12
Inhibitor_I29	5	60		FAD_binding	6	160
Inhibitor_I9	5	66		FAM91	6	8
Ion_trans	5	59		FAT	6	14
K-box	5	28		F-box	6	131
KH	5	34		Fer2	6	38
LOB	5	37		Fer4	6	28
LTP	5	58		Ferrochelatase	6	12
MATH	5	43		FKBP	6	23
MCM	5	21		FKS1_dom1	6	33
MCM_OB	5	15		Flavodoxin	6	23
MIP	5	52		fn3	6	26
Mito_carr	5	56		FTHFS	6	10
MULE	5	72		FtsJ	6	12
NIF	5	51		FYVE	6	53
NifU	5	19		G6PD	6	8
NPH3	5	30		GAF	6	36
NtCtMGAM	5	11		Gal_Lectin	6	30
NUDIX	5	42		Galactosyl_T	6	47
Orn_DAP_Arg_deC	5	10		Gal-bind_lectin	6	24
PA	5	29		GAT	6	18
PAE	5	14		GATase	6	79
PAN	5	194		GatB	6	8
PAZ	5	26		GatB_Yqey	6	8
PC-Esterase	5	65		GcpE	6	8
PCI	5	29		GCV_H	6	11
Pectinesterase	5	83		GCV_T	6	8
peroxidase	5	132		GDP_Man_Dehyd	6	66
PG_binding	5	30		GED	6	49
PGG	5	130		Gelsolin	6	31
PLAC8	5	43		GHMP_kinases	6	25
PMEI	5	92		Glu_syn_central	6	8
PMR5N	5	53		Glu_synthase	6	8
Pollen_allerg	5	28		Glucan_synthase	6	34
PORR	5	15		Glutaredoxin	6	84
Pre-SET	5	18		GlutR	6	8
Pro_isomerase	5	42		GlutR_dimer	6	8
Prolamin_like	5	80		Glyco_hydro	6	466
Proteasome	5	37		Glyco_tranf	6	16
PUNUT	5	10		Glyco_transf	6	293
Pur_ac_phosph	5	24		Glycos_transf	6	106
Ras	5	75		GNT-I	6	8
Response_reg	5	40		Gp_dh	6	13
RPW8	5	44		GTP_cyclohydro2	6	8
Skp1	5	28		GTP_EFTU	6	101
Steroid_dh	5	9		GTP_EFTU_D2	6	77
Stig1	5	22		GTP_EFTU_D3	6	39
Str_synth	5	16		GXGXG	6	8
SWIM	5	55		H_PPase	6	24
TIR	5	337		HATPase	6	64
tRNA-synt	5	37		HD	6	12
tRNA-syntb	5	30		HEAT	6	63
Usp	5	28		HEAT_EZ	6	18
WAK	5	25		Hemerythrin	6	8
WAK_assoc	5	33		Hexapep	6	28
WRKY	5	45		Hira	6	8
X8	5	55		His_biosynth	6	13
Zip	5	42		His_Phos	6	37
2-Hacid_dh	4	28		HisKA	6	41
3Beta_HSD	4	21		Hist_deacetyl	6	23
AA_permease	4	26		Histone	6	119
ABC_trans	4	36		HMA	6	63
Abhydro_lipase	4	14		HMG_box	6	44
Aldedh	4	27		HMGL-like	6	14
Alliinase	4	17		Homeobox	6	156
ALO	4	8		HORMA	6	12
Alpha_L_fucos	4	8		HSP70	6	46
Amino_oxidase	4	18		Hydrolase	6	157
Annexin	4	12		IBN	6	48
Arf	4	16		IF-2	6	16
Asp	4	10		Inhibitor_I9	6	65
ATP-synt	4	18		Inos-1-P_synth	6	9
AUX_IAA	4	22		Iso_dh	6	33
BAG	4	22		JAB	6	35
BBE	4	33		Kelch	6	114
Biotin_lipoyl	4	15		ketoacyl-synt	6	15
Branch	4	29		KH	6	87
BRCT	4	17		Kinesin	6	155
Brix	4	29		KOW	6	49
C1	4	21		KTI12	6	9
CaATP_NAI	4	17		Lactamase_B	6	22
Cation_efflux	4	18		Ldh	6	26
CBFB_NFYA	4	13		Ligase_CoA	6	13
CBM-like	4	12		Lon	6	18
CCT	4	25		LON_substr_bdg	6	28
Cellulose_synt	4	44		LRR	6	988
CMAS	4	12		LysM	6	28
cNMP_binding	4	23		MA3	6	27
CRAL_TRIO	4	38		MACPF	6	13
Cyclin	4	49		Malectin_like	6	76
Cyt-b5	4	19		malic	6	33
DAO	4	9		Malic_M	6	34
DBD_Tnp_Mut	4	27		MAP65_ASE1	6	13
DEAD	4	86		MatE	6	97
Dimer_Tnp_hAT	4	37		MATH	6	38
Dirigent	4	41		Med23	6	8
DJ-1_PfpI	4	16		MEKHLA	6	24
DNA_methylase	4	9		Metallophos	6	113
E2F_TDP	4	14		Meth_synt	6	9
E3_binding	4	9		Methyltransf	6	325
EFG	4	7		MFAP1	6	12
EGF_alliinase	4	9		MFS	6	95
FAR1	4	37		Mg_chelatase	6	8
Fasciclin	4	21		Mg_trans_NIPA	6	30
Fer4	4	16		MGS	6	16
FKBP	4	22		MIP	6	56
fn3	4	10		MitMem_reg	6	23
Gamma-thionin	4	33		Mito_carr	6	181
GATase	4	21		MMR_HSR1	6	53
GED	4	13		MMR_HSR1_Xtn	6	11
Glutaredoxin	4	41		MMS1	6	16
Glyco_trans	4	11		Molybdopterin	6	9
GMC_oxred	4	32		Mon1	6	9
GTP_EFTU_D2	4	15		MOZART1	6	9
HA2	4	20		Mpv17_PMP22	6	30
Hexokinase	4	7		MTS	6	13
HGTP_anticodon	4	10		MutS_I	6	8
HIT	4	10		MutS_II	6	7
HSF_DNA-bind	4	18		MutS_III	6	8
Ist1	4	24		MutS_IV	6	8
Isy1	4	9		MutS_V	6	8
IU_nuc_hydro	4	11		NAD_binding	6	129
JmjC	4	19		NAD_Gly3P_dh	6	17
Kelch	4	29		NADH_dhqG	6	9
Lipoxygenase	4	14		NADH-GFe-4S	6	9
LOR	4	10		NAF	6	70
Lysine_decarbox	4	16		NAM	6	202
LysM	4	28		Nckap1	6	8
M20_dimer	4	12		Ndr	6	17
MBOAT	4	19		Neprosin	6	17
Mlo	4	24		Neprosin_AP	6	17
MtN3_slv	4	18		Nic96	6	8
Na_Ca_ex	4	15		Nicastrin	6	8
Na_H_Exchanger	4	33		NMT	6	9
NmrA	4	37		NOG1	6	23
NTP_transf	4	11		NOGCT	6	18
NTP_transferase	4	16		Nop	6	18
NUC173	4	14		NOT2	6	8
Nucleotid_trans	4	19		Not3	6	8
OB_NTP_bind	4	18		NPH3	6	72
Oxidored_FMN	4	12		Nramp	6	20
PALP	4	29		NTP_transferase	6	39
PAP_fibrillin	4	12		O-FucT	6	106
Patatin	4	27		Oxidored_FMN	6	71
PB1	4	21		OxoGdeHyase	6	16
PDR_assoc	4	38		p450	6	379
Phi	4	9		PA	6	65
PHM7_cyt	4	13		PAD_porph	6	10
PIN	4	7		Paf67	6	8
PLAT	4	10		PAZ	6	20
PMD	4	23		PC_rep	6	15
Pollen_Ole_e_I	4	14		PCI	6	78
Polyketide_cyc2	4	19		PCNA	6	12
polyprenyl_synt	4	19		Pec_lyase	6	50
Porin	4	16		Pectinesterase	6	74
PP2C	4	34		PEPcase	6	29
PP-binding	4	14		PEPCK_ATP	6	10
PPR_long	4	22		Peptidase	6	590
PQ-loop	4	15		PFK	6	28
Prenyltransf	4	10		PfkB	6	31
Pribosyltran	4	11		PGG	6	53
PseudoU_synth	4	27		PGI	6	12
Pyr_redox	4	23		PGM_PMM_I	6	16
Pyridoxal_deC	4	20		PGM_PMM_II	6	16
Rad60-SLD	4	13		PGM_PMM_III	6	16
Radical_SAM	4	18		PGM_PMM_IV	6	15
RALF	4	13		PH	6	69
RCC1	4	15		PHM7_cyt	6	17
RdRP	4	19		Phosphorylase	6	17
Retrotran_gag	4	62		PI3_PI4_kinase	6	47
Retrotrans_gag	4	16		PI3K_C2	6	8
Rhamnogal_lyase	4	12		PI3Ka	6	8
Ribosomals	4	25		Piezo_RRas_bdg	6	8
Rieske	4	16		PIGA	6	10
RNA_pol_L	4	9		Piwi	6	23
RNA_pol_Rpb1	4	19		PK	6	41
RNA_pol_Rpb2	4	10		Pkinase	6	2430
RNase_T	4	13		PLD	6	12
RRF	4	9		PLDc	6	13
RSN1_TM	4	17		POB3	6	12
RSN1TM	4	13		polyprenyl_synt	6	31
SAD_SRA	4	11		Porphobil_deam	6	12
Sigma70_r2	4	13		Porphobil_deamC	6	10
Sigma70_r3	4	9		PP2C	6	177
Sigma70_r4	4	10		PPR	6	440
Snf7	4	11		Pribosyltran	6	44
SQAPI	4	33		Pro_isomerase	6	68
START	4	25		Proteasome	6	55
Sulfotransfer	4	19		Proteasome_A	6	26
TB2_DP1_HVA22	4	14		Prp31	6	12
THF_DHG_CYH	4	11		PRT	6	32
TIC20	4	11		PSS	6	9
Tim17	4	20		PTR2	6	112
TP6A	4	11		PUA	6	14
TPT	4	38		PX	6	34
TRAM_LAG1_CLN8	4	13		Pyr_redox	6	58
tRNA-syntc	4	19		Pyr_redox_dim	6	13
tRNA-syntd	4	10		Q_salvage	6	8
Trp_syntA	4	14		Rad51	6	10
Tryp_alpha_amyl	4	10		Radical_SAM	6	36
Tubulin	4	25		Raptor	6	10
UbiA	4	11		Ras	6	168
U-box	4	34		RCC1	6	65
Vps62	4	12		Rcd1	6	15
WES_acyltransf	4	21		RelA_SpoT	6	9
XET	4	37		Response_reg	6	66
Yae1	4	6		Reticulon	6	31
zf-4CXXC_R1	4	12		Rhodanese	6	38
zf-CCHC	4	64		Ribosom_S12_S23	6	12
zf-RanBP	4	12		Ribosomal	6	976
zf-rbx1	4	8		Ribul_P_epim	6	10
ZT_dimer	4	8		RINGv	6	43
60KD_IMP	3	8		RLI	6	11
AA_kinase	3	15		RMMBL	6	16
Acid_phosphat_B	3	10		RNase_PH	6	43
Acyl-ACP_TE	3	7		RNB	6	22
Acyl-CoA_dh	3	10		RPN7	6	18
Acyltransferase	3	21		RRM	6	382
ADK	3	8		RS4NT	6	17
AhpC-TSA	3	5		RSN1_TM	6	17
AIG1	3	16		RSN1TM	6	18
Alba	3	11		Rtt106	6	24
Alfin	3	5		S1	6	34
ALMT	3	20		S4	6	33
Alpha-amyl_C2	3	11		S6PP	6	19
Alpha-amylase	3	18		S-AdoMet_synt	6	27
AMPK1_CBM	3	15		S-AdoMet_synt_M	6	26
ANAPC4_WD40	3	10		SAPS	6	14
Anticodon	3	6		Sec1	6	27
APO_RNA-bind	3	9		Sec10	6	8
ARID	3	10		Sec23_BS	6	34
Arm	3	27		Sec23_helical	6	34
ATP_bind	3	6		Sec23_trunk	6	36
Auxin_resp	3	6		Sec34	6	9
BET	3	6		Shikimate_DH	6	14
BLOC1	3	7		SHMT	6	24
BPL_LplA_LipB	3	6		SNARE	6	37
BRX	3	8		Snf7	6	46
BSD	3	9		Spc97_Spc98	6	12
BURP	3	33		Spermine_synt	6	28
bZIP	3	38		Spermine_synth	6	29
CAF1	3	23		SPT16	6	12
CAP_GLY	3	6		SQHop_cyclase	6	42
Carb_anhydrase	3	8		SRP54	6	19
CBM	3	11		SRP-alpha	6	9
CDC48	3	6		SSrecog	6	12
Chalcone	3	6		STAR_dimer	6	15
CHCH	3	5		START	6	60
Chloroplast_duf	3	6		STT3	6	16
Choline_transpo	3	8		Succ_DH_flav	6	18
Clat_adaptor_s	3	11		Sucrose_synth	6	40
Clathrin	3	12		Sugar_tr	6	158
Clp	3	11		SWIB	6	28
CLP_protease	3	30		Syja	6	33
Coatomer_WDAD	3	14		Syntaxin-6	6	14
COPI	3	11		Synthase_beta	6	9
COX15-CtaA	3	7		TBCC	6	13
CRS1_YhbY	3	8		TF_Zn_Ribbon	6	12
CS	3	18		TFIIB	6	12
CTP_transf	3	6		TGS	6	23
CTP_transf_like	3	12		ThiC_Rad_SAM	6	9
Cullin	3	11		ThiF	6	31
Cullin_Nedd8	3	7		Thioredoxin	6	111
CYSTM	3	14		TIP120	6	8
Cytochrom_B561	3	18		Toprim	6	11
DA1-like	3	13		TPR	6	154
DAGK_cat	3	9		Transket_pyr	6	44
dCMP_cyt_deam	3	11		Transketolase	6	28
DDE_Tnp	3	15		TRAPPC10	6	8
DHHC	3	15		Trehalose_PPase	6	42
DNA_ligase_A	3	7		TRM	6	8
DNA_ligase_A_M	3	7		tRNA_bind	6	12
DNA_pol_A_exo1	3	8		tRNA-synt	6	52
DNA_topoisoIV	3	10		tRNA-syntb	6	39
DnaJ_CXXCXGXG	3	8		Tubulin	6	86
DND1_DSRM	3	12		UBA	6	57
Dus	3	6		ubiquitin	6	109
EDR1	3	12		U-box	6	115
EF1G	3	11		UCH	6	48
EF-hand_like	3	4		UDPGP	6	19
EGF	3	6		UIM	6	7
EGF_CA	3	42		UQ_con	6	116
eIF-3_zeta	3	6		Use1	6	10
EMP70	3	8		UVR	6	14
ENT	3	7		Vac14_Fab1_bd	6	9
ENTH	3	4		Vac14_Fig4_bd	6	9
ER_lumen_recept	3	9		V-ATPase	6	11
FBPase	3	9		vATP-synt_AC39	6	8
Ferric_reduct	3	16		VHP	6	8
Ferritin	3	7		VHS	6	17
Fe-S_biosyn	3	9		VPS11	6	8
FH2	3	18		Vps35	6	8
FHA	3	20		Vps4	6	16
FimP	3	5		Vps5	6	16
FMN_dh	3	10		V-SNARE	6	10
FMN_red	3	10		Vta1	6	27
FPN1	3	6		VWA	6	23
Frigida	3	22		WD40	6	491
gag_pre-integrs	3	17		WW	6	26
GASA	3	15		Xan_ur_permease	6	18
GCIP	3	4		XET	6	20
GDA1_CD39	3	20		zf-A20	6	32
GDP_Man_Dehyd	3	25		zf-AN1	6	35
GHMP_kinases	3	13		zf-RING	6	250
Gln-synt	3	8		zf-Sec23_Sec24	6	35
Glucan_synthase	3	8		zf-UBP	6	23
Gly_transf_sug	3	6		zf-UDP	6	44
Glyoxal_oxid	3	10		2-oxogl_dehyd	5	12
Got1	3	6		3Beta_HSD	5	16
Gp_dh	3	13		4F5	5	7
G-patch	3	11		ABC2_membrane	5	62
GTP_EFTU_D3	3	12		ACAS	5	6
H_PPase	3	9		ACBP	5	16
HEAT	3	11		ACOX	5	8
Hexapep	3	13		Acyl-CoA_dh	5	8
His_Phos	3	21		Acyl-CoA_dh_M	5	8
HisKA	3	10		Adenylsucc_synt	5	8
Hist_deacetyl	3	12		Annexin	5	24
Histone	3	30		Anticodon	5	20
HMG_box	3	4		ATP12	5	11
Hpt	3	8		ATP-cone	5	7
HTH	3	7		ATP-grasp	5	18
IMPDH	3	21		ATP-synt_D	5	9
Inositol_P	3	9		B_lectin	5	196
IQ	3	38		BACK	5	10
Iso_dh	3	18		Bet_v	5	108
Jas	3	12		Calpain_III	5	8
K_trans	3	8		Catalase	5	17
Ketoacyl-synt	3	8		Catalase-rel	5	10
Kinesin	3	38		Cation_efflux	5	33
KIX	3	12		CDC48	5	31
Ldh	3	14		CENP-T	5	19
LIM	3	15		Chal_sti_synt	5	36
Lipase3	3	11		Citrate_bind	5	7
LRAT	3	10		CKS	5	7
Lyase	3	10		CoaE	5	13
Lycopene_cycl	3	6		COBRA	5	35
MCU	3	5		Cofilin_ADF	5	33
Mem_trans	3	12		Copine	5	17
Metallothio	3	7		Cpn10	5	15
Methyltr_RsmB-F	3	9		CS	5	23
MGDG_synth	3	6		CTP_synth	5	18
Motile_Sperm	3	7		DAO	5	29
NAD_Gly3P_dh	3	12		DEAD	5	10
NADPH_Ox	3	10		DFP	5	11
NAM-associated	3	13		Dimerisation	5	55
Nodulin-like	3	13		Dirigent	5	40
NT-C2	3	9		DKCLD	5	7
O-FucT	3	35		DNA_methylase	5	13
OSR1	3	7		DNA_pol3_delta2	5	20
OTCace	3	6		DNMT1-RFD	5	9
Ovate	3	11		eIF-1a	5	12
PAH	3	5		eIF-6	5	8
PAP_central	3	7		ELK	5	21
PAP_RNA-bind	3	6		Exostosin	5	88
PAP2	3	18		FAR1	5	39
PARG_cat	3	6		FBA	5	25
PBD	3	13		F-box-like	5	54
PBP	3	8		Fcf1	5	9
PDDEXK	3	18		FMN_dh	5	11
PDZ	3	8		FMN_red	5	12
Pec_lyase	3	14		Fn3-like	5	24
PEPCK_ATP	3	9		G10	5	13
Pescadillo	3	9		G-alpha	5	20
Pex2_Pex12	3	7		GDI	5	13
PfkB	3	22		Glycolytic	5	16
PH	3	20		GST	5	100
PHD_Oberon	3	8		HGTP_anticodon	5	21
Phosphodiest	3	5		HisG	5	12
Phosphoesterase	3	10		HLH	5	195
Phytochelatin	3	5		HMG_CoA_synt	5	7
PhzC-PhzF	3	6		Homeobox_KN	5	50
PI3_PI4_kinase	3	14		IGPD	5	7
PigN	3	8		Inhibitor_I29	5	95
PI-PLC-X	3	6		K_trans	5	50
PI-PLC-Y	3	6		KA1	5	6
PK	3	16		KNOX1	5	27
Plant_tran	3	10		KNOX2	5	27
PMSR	3	8		LCAT	5	16
PNP_UDP	3	10		LEA	5	94
PolyA_pol	3	9		LIM	5	25
Polysacc_synt	3	11		LisH	5	21
potato_inhibit	3	19		Longin	5	48
PRA1	3	25		LSM	5	66
Prefoldin	3	23		Lung-TM_R	5	32
PRK	3	8		Lysine_decarbox	5	18
Pro_CA	3	19		Lzipper-MIP1	5	24
Profilin	3	8		MIF	5	12
PRONE	3	9		MIF4G	5	28
Proteasome_A	3	10		MOR2-PAG1	5	7
PRP21_like_P	3	7		MOR2-PAG1_mid	5	7
PsbP	3	12		Motile_Sperm	5	25
PSP	3	6		MULE	5	33
PWWP	3	6		NAC	5	7
RabGAP-TBC	3	9		NB-ARC	5	338
RETICULATA-like	3	9		NmrA	5	31
RGP	3	13		Nodulin-like	5	50
Rhomboid	3	20		PABP	5	19
RIBIOP	3	6		PALP	5	49
Ribonuclease	3	19		PAS	5	28
Ribosom_S12_S23	3	9		Patatin	5	57
RINGv	3	17		Phi	5	35
RIP	3	9		Phosducin	5	9
RNase_PH	3	13		PIN	5	13
RPE65	3	16		Plant_NMP1	5	7
Rpn3	3	6		Plug_translocon	5	8
RrnaAD	3	5		PMM	5	8
S10_plectin	3	6		Prefoldin	5	29
S4	3	9		PRK	5	30
Sacchrp_dh_NADP	3	7		ProRS-C	5	11
SBP	3	23		PspA_IM30	5	9
SCAMP	3	12		PTEN_C2	5	9
SE	3	14		PurA	5	8
Sec23_helical	3	10		Pyrid_oxidase	5	12
Sedlin	3	5		Pyrophosphatase	5	21
SEP	3	8		Redoxin	5	16
Serpin	3	25		RGP	5	20
Seryl_tRNA	3	5		Ribonuc_red_lgC	5	7
SKI	3	7		Ribonuc_red_lgN	5	7
SLAC1	3	6		Ribonuc_red_sm	5	11
SMC	3	12		Ribosomals	5	48
SMC_hinge	3	11		RmlD_sub_bind	5	20
SNARE	3	19		RNA_pol_Rpb5	5	28
SNF2	3	37		Rrp44_CSD1	5	9
Solute_trans_a	3	6		Rrp44_S1	5	6
SPX	3	16		S_locus_glycop	5	160
SQHop_cyclase	3	24		SE	5	51
SRP_SPB	3	7		Sec7	5	20
SRP54	3	12		SecE	5	11
STAS	3	10		SecY	5	8
Sterile	3	17		SHS2_Rpb7-N	5	19
SUI1	3	8		Sod_Cu	5	13
Sulfatase	3	5		SPRY	5	11
Sulfate_transp	3	12		SPX	5	28
Surp	3	12		SRPRB	5	11
Synaptobrevin	3	13		Sterol_MT	5	12
Syntaxin	3	18		STPPase	5	19
TauE	3	7		SWIM	5	28
TBP	3	7		Synaptobrevin	5	44
ThiF	3	14		Syntaxin	5	29
Thiolase	3	13		Terpene_synth	5	60
Toprim	3	7		Thi4	5	13
Transket_pyr	3	5		TIM	5	9
tRNA-synt_His	3	5		Tim44	5	10
UBA	3	17		TIP49	5	8
Ubie_methyltran	3	10		TPT	5	99
UBX	3	9		TRAM	5	8
UPRTase	3	6		tRNA_anti-codon	5	23
VARLMGL	3	6		tRNA-syntg	5	10
V-ATPase_G	3	8		TruB	5	7
VIT1	3	8		UCR_UQCRX_QCR9	5	9
V-SNARE	3	13		UFC1	5	15
W2	3	7		UPRTase	5	14
Wax2	3	14		XAP5	5	7
WCOR413	3	8		zf-C6H2	5	8
WHIM1	3	10		zf-CHY	5	12
zf-AN1	3	10		zf-met2	5	6
zf-BED	3	19		zinc_ribbon	5	18
zf-C2H2_jaz	3	11		ABC_trans	4	8
zf-Di19	3	19		ACP_syn_III	4	45
zf-HC5HC2H	3	9		ADK	4	29
zf-LSD1	3	5		AICARFT_IMPCHas	4	6
zf-met	3	8		Alfin	4	25
zf-RING_UBOX	3	7		ANF_receptor	4	45
zf-TRAF	3	7		Anth_synt_I	4	15
zf-UBP	3	8		APO_RNA-bind	4	12
zinc_ribbon	3	28		APS_kinase	4	17
ZZ	3	8		Atg8	4	19
2Fe-2S_thioredx	2	4		ATP-synt_F	4	6
6PGD	2	5		B56	4	29
A_deaminase	2	7		CHCH	4	10
A_thal	2	5		Chorismate_bind	4	18
ABC_tran_Xtn	2	5		CtaG_Cox11	4	9
ABC1	2	12		Cyt_b-c1	4	7
ACOX	2	3		DAGK_cat	4	16
ACPS	2	4		Dicty_CAR	4	4
ACT	2	9		DIM1	4	13
Actin	2	16		dsDNA_bind	4	6
Acyl-CoA_dh_M	2	8		DSPc	4	38
Acyl-CoA_ox	2	4		Endosulfine	4	7
Acyltransf	2	6		ER_lumen_recept	4	11
Adap_comp_sub	2	5		FAE1_CUT1_RppA	4	47
Adaptin	2	13		Glyco_tran	4	14
AIRS	2	5		Glyoxalase	4	19
Ala_racemase	2	4		GUB_WAK_bind	4	29
Aldose_epim	2	8		HAD	4	36
Alginate_lyase2	2	7		Histone_H2A	4	23
Alpha_adaptinC2	2	4		HMG-CoA_red	4	19
ALS_ss	2	9		HSP20	4	50
AMMECR1	2	4		IF4E	4	7
AMPKBI	2	3		Inositol_P	4	18
ANAPC3	2	3		IspD	4	6
Anth_synt_I	2	7		K-box	4	73
AOX	2	7		LeuA_dimer	4	5
APG12	2	5		Lig_chan	4	43
APG5	2	4		Lipase_GDSL	4	65
APH	2	5		Lipoxygenase	4	41
ArfGap	2	18		Malectin	4	49
Arg_tRNA_synt	2	3		Med10	4	8
ArgoMid	2	6		Med11	4	6
ARPC4	2	3		MIOX	4	9
ASL	2	4		Mob1_phocein	4	6
Asn_synthase	2	5		MPC	4	13
Asp_Glu_race	2	4		NUDIX	4	42
Asp_protease	2	5		OPT	4	40
Asparaginase	2	4		ORMDL	4	8
AT_hook	2	2		Orn_Arg_deC	4	9
ATP-grasp	2	3		PAM2	4	16
ATP-sulfurylase	2	6		PAN	4	134
ATS3	2	3		peroxidase	4	78
Atx10homo_assoc	2	4		PEX11	4	15
Auxin_canalis	2	6		PHD	4	91
AWPM-19	2	4		PLAT	4	40
B12D	2	6		Polyketide_cyc2	4	25
B56	2	8		Pox_MCEL	4	7
Bac_surface_Ag	2	3		PP28	4	10
Bax1-I	2	7		Profilin	4	19
BCIP	2	4		Rad60-SLD	4	14
BES1	2	10		RecA	4	11
Bgal_small	2	4		Rho_GDI	4	11
BING4CT	2	4		Rhomboid	4	28
BolA	2	8		Rieske	4	24
BPL	2	4		RNA_pol_A_bac	4	17
BPS1	2	11		RNA_pol_L	4	19
BRAP2	2	4		RNase_P_Rpp14	4	8
BSP	2	5		RPW8	4	34
CAF1C_H4-bd	2	2		RraA-like	4	13
Caleosin	2	6		RVT	4	51
Calmodulin_bind	2	8		SAM	4	30
CaM_binding	2	2		SBP_bac	4	45
Carb_kinase	2	5		Sec20	4	8
Castor_Poll_mid	2	5		Sec61_beta	4	11
Cauli_VI	2	7		SEO	4	19
CBFD_NFYB_HMF	2	25		SF3b10	4	6
Cellulase	2	3		Sgf11	4	9
CENP-T	2	10		SH3	4	11
Cgr1	2	12		Sina	4	30
CH	2	6		Solute_trans_a	4	17
Chal_sti_synt	2	8		SRF-TF	4	85
CHASE	2	4		SUI1	4	25
Chitin_bind	2	6		Sybindin	4	9
Chlorophyllase	2	9		TBCA	4	8
Choline_kinase	2	7		TGT	4	6
Chorein	2	6		Thaumatin	4	49
Chorismate_bind	2	12		Tim17	4	30
Chromo	2	8		TK	4	8
CIA30	2	4		Transferase	4	110
CitMHS	2	16		UAA	4	26
Citrate_bind	2	7		UCR_TM	4	12
CK_II_beta	2	4		UDPGT	4	231
Clathrin_H_link	2	6		UNC-50	4	6
CLP1	2	4		zf-ANAPC11	4	6
Coatomer_E	2	5		zf-C2H2_jaz	4	12
COBRA	2	4		zf-CCCH	4	98
cobW	2	3		zf-rbx1	4	11
Collagen	2	3		2-oxoacid_dh	3	21
COMM_domain	2	3		3HCDH	3	14
Complex1kDa	2	6		AA_kinase	3	25
Copine	2	16		Aa_trans	3	77
CorA	2	4		AARP2CN	3	11
COX1	2	8		ABC_tran_Xtn	3	5
CSN8_PSD8_EIF3K	2	5		Acyl_transf	3	7
CSTF2_hinge	2	4		Acyl-ACP_TE	3	14
CTD_bind	2	4		Acyl-thio	3	6
Ctr	2	8		ADK_lid	3	8
Cu_amine_oxid	2	12		Agenet	3	29
CUE	2	5		AIRC	3	6
Cullin_binding	2	4		AIRS	3	10
Cwf_Cwc	2	4		ALAD	3	5
cwf18	2	3		Alba	3	7
cwf21	2	2		Aldolase_II	3	5
CwfJ	2	4		ALO	3	6
Cyclase	2	6		Amidohydro	3	5
Cytokin-bind	2	3		AMPK1_CBM	3	16
D123	2	5		AMPKBI	3	11
Dabb	2	9		ANAPC3	3	5
DAGAT	2	4		ANAPC4_WD40	3	34
DAHP_synth	2	4		ANAPC8	3	9
Dak1	2	4		ANTH	3	32
DBR1	2	5		AP2	3	214
DCB	2	6		APG9	3	5
DDOSTkD	2	4		APH	3	6
Dehydrin	2	4		Apt1	3	5
DEK	2	9		Aquarius	3	6
DENN	2	5		Arg_tRNA_synt	3	6
DHquinase_I	2	9		ArgJ	3	6
Di19	2	3		ARID	3	26
DLH	2	16		ASF1_hist_chap	3	7
DMRL_synthase	2	4		Asparaginase	3	9
DNA_gyraseB	2	5		ASXH	3	5
DNA_mis_repair	2	4		ATP_bind	3	19
DNA_pol_B	2	6		ATP11	3	5
DNA_pol_B_exo1	2	6		ATP-synt_G	3	7
DOG1	2	12		Auxin_BP	3	5
DOMON	2	4		B12D	3	5
Dor1	2	4		Bac_surface_Ag	3	12
DVL	2	5		BAR	3	5
Dynein_light	2	7		Bax1-I	3	12
E1_dh	2	6		BBE	3	17
E2_bind	2	3		BCAS3	3	14
E2F_CC-MB	2	4		Beach	3	10
EAP30	2	7		BES1	3	22
EF_assoc	2	8		Beta-lactamase	3	6
EF1_GNE	2	11		bHLH-MYC	3	58
EFG_II	2	2		BLM10_mid	3	5
EFG_IV	2	3		BPS1	3	20
EFTUD2	2	4		BRCT	3	19
eIF-1a	2	3		Brix	3	11
eIF2	2	4		BRX_assoc	3	6
eIF-3c	2	6		bZIP	3	118
eIF3g	2	5		C1	3	15
eIF-5a	2	8		CAAD	3	11
EIN3	2	4		CaATP_NAI	3	12
Elf1	2	5		Calmodulin_bind	3	19
ELFV_dehydrog	2	14		Calreticulin	3	14
ELK	2	4		Castor_Poll_mid	3	7
ELMO_CED12	2	5		CBF	3	9
Elongin_A	2	20		CbiX	3	6
EMG1	2	7		CBS	3	45
EMP24_GP25L	2	16		CDC45	3	7
ENOD93	2	3		Cellulase	3	15
EPF	2	5		Ceramidase	3	5
EPSP_synthase	2	4		CG-1	3	18
eRF1	2	4		CHASE	3	9
ERO1	2	7		Choline_kinase	3	16
Evr1_Alr	2	5		Chorein	3	7
Exo_endo_phos	2	19		CLU	3	9
EXS	2	8		Cnd3	3	6
F_actin_cap_B	2	9		CNH	3	5
F420_oxidored	2	10		cNMP_binding	3	53
FAA_hydrolase	2	4		CobN-Mg_chel	3	5
FAD_syn	2	3		COG5	3	5
FAT	2	3		Cohesin_HEAT	3	10
Ferrochelatase	2	3		Complex1kDa	3	5
FeS_assembly_P	2	4		COPI	3	5
Fibrillarin	2	4		Coprogen_oxidas	3	6
Fis1_TPR	2	3		CorC_HlyC	3	5
FKS1_dom1	2	5		Costars	3	5
Flavodoxin	2	11		COX17	3	7
Fn3-like	2	5		COX6B	3	8
Folate_rec	2	4		CPP1-like	3	6
FolB	2	7		CRM1	3	5
FPP	2	5		CRS1_YhbY	3	12
FRB_dom	2	4		Cse1	3	9
FSH1	2	5		CSN8_PSD8_EIF3K	3	10
FTCD	2	3		CTD_bind	3	17
Fumble	2	3		CTP_transf	3	10
FYVE	2	5		Cyclin	3	71
GAF	2	5		Cys_Met_Meta_PP	3	13
Gal_Lectin	2	4		Cyt-b5	3	32
Galactosyl_T	2	16		CytB6-F_Fe-S	3	6
GalKase_gal_bdg	2	4		DAD	3	5
GAT	2	4		DAGAT	3	12
GATA	2	12		DAGK_acc	3	9
Gb3_synth	2	4		DALR	3	7
GCS2	2	3		DCB	3	6
GCV_T	2	3		DDE_Tnp	3	28
GDI	2	8		DDOSTkD	3	5
GDPD	2	4		DDRGK	3	8
Gelsolin	2	10		DDT	3	13
G-gamma	2	6		DEK	3	9
GH3	2	4		DHHA1	3	4
GIDE	2	8		DHO_dh	3	6
GILT	2	15		DHquinase_I	3	6
GIY-YIG	2	4		Dimer_Tnp_hAT	3	19
GLTP	2	4		DLH	3	17
Glyco_hydroC	2	8		DNA_gyraseA	3	5
Glyco_tran	2	4		DNA_pol_A_exo1	3	11
Glyco_tranf	2	3		DNA_pol_E_B	3	12
Glycohydrob2	2	3		DNA_pol3_gamma3	3	5
Glycolytic	2	9		DNA_primase_S	3	6
Glycos_transN	2	5		DNA_topoisoIV	3	10
GPCR_chapero	2	4		DnaJ_CXXCXGXG	3	13
GRAM	2	3		DOG1	3	22
GSHPx	2	10		DPBB	3	66
GYF	2	4		DPPIV	3	5
HABP4_PAI-RBP1	2	3		DRY_EERY	3	5
HALZ	2	14		DS	3	9
HAT	2	4		DsbD	3	6
HCO3_cotransp	2	4		dsrm	3	19
HECT	2	5		E1_DerP2_DerF2	3	6
HhH-GPD	2	6		E1_FCCH	3	5
Histidinol_dh	2	4		E1_UFD	3	5
Histone_H2A	2	18		E1HB	3	5
Homeobox_KN	2	7		E2F_CC-MB	3	10
HORMA	2	4		E2F_TDP	3	14
HPPK	2	4		E3_binding	3	18
HSCB	2	5		E3_UFM1_ligase	3	6
HVSL	2	4		EB1	3	12
Hyccin	2	4		ECH	3	18
IBN	2	8		EF_TS	3	5
IF-2B	2	10		EFTUD2	3	5
IF4E	2	9		EHD	3	7
IFRD	2	4		eIF3_p135	3	10
IlvC	2	5		eIF3g	3	5
IMS	2	6		eIF-5_eIF-2B	3	11
INCENP_ARK-bind	2	4		EIN3	3	18
Ins134_P3_kin	2	11		ELMO_CED12	3	6
Intron_maturas2	2	6		EMP24_GP25L	3	18
Ints3	2	5		ENOD93	3	9
Ipi1	2	7		EPL1	3	10
IPPT	2	13		ERCC3_RAD25	3	5
Isochorismatase	2	4		ERCC4	3	4
JAB	2	17		Exo70	3	41
Jacalin	2	7		Exo84	3	5
JmjN	2	7		FabA	3	7
KHA	2	4		F-actin_cap_A	3	6
Kin17_mid	2	8		FATC	3	7
KIP1	2	13		FDX-ACB	3	5
KNOX1	2	6		FeoB	3	3
KNOX2	2	4		FeS_assembly_P	3	12
KOW	2	4		Fes1	3	6
Kunitz_legume	2	3		FF	3	12
Lactamase_B	2	5		FGGY	3	10
Las1	2	4		FHA	3	21
LBP_BPI_CETP	2	4		Flavokinase	3	5
Ligase_CoA	2	3		Flavoprotein	3	6
Linker_histone	2	11		FmdA_AmdA	3	6
Lipin	2	6		FMO-like	3	17
Lipin_mid	2	6		Fmp27_GFWDK	3	5
LisH	2	3		FtsH_ext	3	11
LNS2	2	6		FtsZ	3	7
Longin	2	14		FumaraseC	3	5
LUC7	2	5		Fumble	3	8
Lung-TM_R	2	4		FYRC	3	13
Lzipper-MIP1	2	6		FYRN	3	12
MA3	2	9		GAGA_bind	3	15
Mad3_BUB1_I	2	5		Gal_mutarotas	3	7
Mago-bind	2	4		GalKase_gal_bdg	3	5
MAP65_ASE1	2	4		GARS	3	6
MBD	2	14		GARS_A	3	6
MBF1	2	7		GASA	3	13
Med26	2	4		GATA	3	27
Melibiase	2	8		GBP	3	10
Membralin	2	3		GCFC	3	13
Mesd	2	2		GDPD	3	20
Met	2	4		GFA	3	7
Metalloenzyme	2	4		Globin	3	6
MIF	2	2		GLTP	3	11
MIOX	2	6		Glucosamine_iso	3	12
MitMem_reg	2	10		Glyco_hydrN	3	5
Mnd1	2	4		Glyco_hydron	3	13
Mo25	2	12		Glyco_trans	3	32
Mon2	2	6		GMP_synt	3	5
MORN	2	8		GN3L_Grn1	3	5
MOZ_SAS	2	4		GNAT_acetyltr	3	5
MRG	2	4		G-patch	3	18
MRP-L47	2	4		GPCR_chapero	3	13
MS_channel	2	7		GRAM	3	39
Mt_ATP-synt_D	2	5		GRAS	3	154
Myb_CC_LHEQLE	2	12		GSH_synth_ATP	3	8
Myosin_head	2	14		GSH_synthase	3	7
Na_sulph_symp	2	6		Guanylate_kin	3	13
NABP	2	5		HA2	3	5
NAC	2	7		HAP2-GCS1	3	5
NADHdh	2	5		HAUS2	3	5
NDK	2	9		HCO3_cotransp	3	14
Neprosin	2	4		HECT	3	25
Neprosin_AP	2	4		Helicase	3	11
NMD3	2	4		Helicase_RecD	3	5
NMO	2	3		Hexokinase	3	10
NOB1_Zn_bind	2	4		HlyIII	3	18
Nop	2	4		Homoserine_dh	3	5
NOP5NT	2	4		HSF_DNA-bind	3	34
NOZZLE	2	3		HSP90	3	6
NPR1_like	2	4		IBR	3	30
Nramp	2	11		ICL	3	5
NTF2	2	9		IF-2B	3	11
NuA4	2	5		IGPS	3	6
Nuc_sug_transp	2	3		IGR	3	6
NUC153	2	4		IlvC	3	9
Nuf2	2	4		IlvN	3	7
Nup160	2	4		IMPDH	3	11
Nup54	2	3		Ion_trans	3	70
NusB	2	3		IQ	3	75
NYN	2	5		Isochorismatase	3	5
ODR4-like	2	4		Jas	3	30
Oleosin	2	10		Josephin	3	7
OMPdecase	2	5		KH_dom-like	3	5
Organ_specific	2	7		Kunitz_legume	3	6
OTU	2	8		Laminin_G	3	5
Oxidored_molyb	2	4		LCM	3	11
Oxysterol_BP	2	8		Lectin	3	5
P5CR_dimer	2	9		Leo1	3	7
PAD_porph	2	4		LepA	3	6
PaO	2	8		LETM1	3	13
PAP_assoc	2	7		Leuk-A4-hydro	3	5
PAR1	2	4		LIAS	3	6
PAS	2	6		Linker_histone	3	15
PCO_ADO	2	4		Lipase	3	70
PCRF	2	6		Lipase3	3	10
PD40	2	6		LOB	3	64
PDH	2	4		LOR	3	30
Pentapeptide	2	10		LUC7	3	11
PEPcase	2	13		Lum_binding	3	9
Pept_tRNA_hydro	2	4		Lyase	3	9
Pet100	2	3		LYTB	3	5
PEX11	2	4		M16C_assoc	3	5
PFK	2	6		M20_dimer	3	10
PGI	2	9		Maf1	3	5
PH_TFIIH	2	3		MAP70	3	6
PhoLip_ATPase	2	14		MBOAT	3	12
Phos_pyr_kin	2	6		MCM	3	9
Photo_RC	2	4		MCM_OB	3	6
PHY	2	4		MCM2	3	5
PIF1	2	7		Med14	3	5
PLDc	2	8		Med17	3	3
Plus-3	2	6		Melibiase	3	9
PMI_typeI	2	3		Mem_trans	3	39
Pmp3	2	12		Methyltrn_RNA	3	5
PolyA_pol_RNAbd	2	4		MFMR	3	14
Pox_MCEL	2	10		Mic1	3	4
PPO1_DWL	2	6		Mito_fiss_Elm1	3	5
PPO1_KFDV	2	8		Mlo	3	28
PPTA	2	5		MMgT	3	5
PQQ	2	3		MoCF_biosynth	3	6
PRA-CH	2	4		Mog1	3	6
PRA-PH	2	4		MORN	3	26
Prenyltrans	2	7		mRNA_cap	3	6
Pribosyl_synth	2	5		mRNA_cap_enzyme	3	6
PRORP	2	10		MRP-L27	3	5
ProRS-C	2	3		MT-A70	3	7
Proton_antipo_M	2	19		mTERF	3	25
PRP38	2	7		Myb_CC_LHEQLE	3	19
PRP38_assoc	2	2		Myb_Cef	3	6
PRT	2	8		Myb_DNA-bind	3	140
PsbQ	2	5		Myb_DNA-binding	3	401
PSI_PsaH	2	3		Na_H_Exchanger	3	65
PSK	2	11		Na_sulph_symp	3	16
Pterin_bind	2	4		NABP	3	14
Pterina	2	4		NAP	3	16
PTH2	2	8		NAS	3	5
PUA	2	10		NGP1NT	3	5
PUF	2	8		NHL	3	13
Put_Phosphatase	2	4		NIF	3	27
PWI	2	4		NifU	3	6
Pyrophosphatase	2	4		Nipped-B	3	5
QLQ	2	4		NIR_SIR	3	6
QWRF	2	5		NIR_SIR_ferr	3	6
R3H	2	3		NLE	3	6
Rad21_Rec8	2	10		NOC3p	3	4
Raffinose_syn	2	29		NOP5NT	3	6
Ran_BP1	2	4		Nuc_sug_transp	3	10
RcbX	2	3		Nucleotid_trans	3	15
Rdx	2	4		OB_NTP_bind	3	4
REF	2	9		ORC2	3	5
REPA_OB	2	5		ORC5	3	6
Rer1	2	8		OSCP	3	11
Reticulon	2	11		OST-HTH	3	7
RF-1	2	4		OTU	3	15
RFC1	2	3		Oxysterol_BP	3	16
RHD3	2	12		PAE	3	24
Rho_GDI	2	5		Paf1	3	7
Rhodanese	2	6		PAH	3	11
RhoGAP	2	9		Pantoate_transf	3	5
Ribo_biogen	2	4		PaO	3	9
Ribonuclease_T2	2	9		PAP_fibrillin	3	9
Ribophorin_I	2	4		PAP2	3	12
Ribosom_S30AE	2	3		PAPS_reduct	3	10
RIC1	2	3		PAR1	3	7
Ricin_B_lectin	2	6		ParA	3	14
Ring_hydroxyl_A	2	5		PB1	3	78
RLI	2	6		PBP	3	13
RmlD_sub_bind	2	9		PCO_ADO	3	18
RNA_pol	2	8		PCRF	3	5
RNA_pol_Rpb5	2	7		PDR_assoc	3	6
RNA_pol_Rpb8	2	7		PDT	3	6
RNA_pol_Rpc34	2	4		PDZ	3	16
RNB	2	3		Pep_deformylase	3	6
Root_cap	2	6		Pept_tRNA_hydro	3	6
RPOL	2	9		PGAP1	3	5
RraA-like	2	6		PGK	3	13
RRM_DME	2	5		PH_BEACH	3	8
RS4NT	2	3		PHD_Oberon	3	19
RsfS	2	5		PhoLip_ATPase	3	19
Rubis-subs-bind	2	5		PIG-P	3	5
rve	2	20		Pinin_SDK_memA	3	6
RVP	2	3		PIP5K	3	41
RWP-RK	2	5		Pirin	3	6
S1	2	7		PITH	3	5
S1-P1_nuclease	2	4		PLAC8	3	10
S6PP	2	3		PLATZ	3	19
Sacchrp_dh	2	4		Pollen_allerg	3	56
Sad1_UNC	2	5		Porin	3	5
SAM	2	2		POX	3	27
SapB	2	7		PP-binding	3	18
SART-1	2	4		PPDK	3	13
Sas10_Utp3	2	3		PPR_long	3	20
SASA	2	4		PRELI	3	5
SAWADEE	2	4		PRKCSH	3	6
SBF	2	9		PrmA	3	18
Sec1	2	4		PRONE	3	24
Sec23_BS	2	6		PRP1	3	5
Sec23_trunk	2	14		Psb28	3	6
Sec39	2	4		PseudoU_synth	3	9
Sec63	2	4		PSI_PsaE	3	8
SecE	2	4		PUF	3	23
SecY	2	4		Pur_ac_phosph	3	18
Seipin	2	4		PWWP	3	30
SelR	2	10		Pyridoxal_deC	3	6
Semialdhyde_dh	2	3		R3H	3	16
Semialdhyde_dhC	2	4		RAB3GAP2	3	5
Senescence	2	3		RabGAP-TBC	3	31
SEO	2	9		Ran_BP1	3	14
Serinc	2	5		RB_A	3	5
SF3A3	2	7		RB_B	3	5
SF3a60_bindingd	2	4		RBFA	3	6
Shikimate_dh	2	8		RBM39linker	3	5
SHMT	2	12		Rep_fac	3	6
SHR-BD	2	7		Rep_fac-A	3	13
Shugoshin	2	3		Rep-A	3	12
Sigma70_r1	2	4		REPA_OB	3	12
Sin3_corepress	2	4		ResB	3	5
Sina	2	5		ResIII	3	5
SKA1	2	5		RETICULATA-like	3	21
Sld5	2	5		RF-1	3	5
Slu7	2	6		RFC1	3	6
S-methyl_trans	2	6		RGS	3	5
Smr	2	4		RHD3	3	19
SnoaL	2	5		RIBIOP	3	10
Sod_Cu	2	7		Ribonuc_L-PSP	3	11
Sod_Fe	2	7		Ribophorin_I	3	5
Sof1	2	4		RINT1_TIP1	3	10
SOUL	2	8		RIO1	3	5
Spc97_Spc98	2	9		Rio2	3	5
SpoIIE	2	4		RNA_pol	3	6
SPRY	2	3		RNA_pol_Rpb1	3	7
SSB	2	3		RNA_pol_Rpb1_R	3	7
Ssu72	2	5		RNA_pol_Rpb2	3	5
Stm1	2	3		RNA_pol_Rpb4	3	6
STPPase	2	8		Root_cap	3	14
Suc_Fer-like	2	13		RPE65	3	16
Sucrose_synth	2	8		RPOL	3	6
SURNod19	2	6		RsgA_GTPase	3	5
SWIB	2	16		Rsm22	3	5
SWIRM	2	4		Rtf2	3	11
SWIRM-assoc	2	3		Rubis-subs-bind	3	11
Sybindin	2	4		S1FA	3	6
Syntaxin-18	2	2		SAGA-Tad1	3	11
Syntaxin-5	2	4		SAICAR_synt	3	5
TAF	2	4		SAP30_Sin3_bdg	3	5
TAF1_subA	2	4		SATase	3	10
TAFII55	2	4		SCAI	3	6
TatD_DNase	2	4		SCAMP	3	6
TauD	2	7		Sec15	3	8
TCP	2	13		Sec16	3	14
Telomere_Sde2	2	6		Sec62	3	5
Ten1	2	5		Sec63	3	6
TerC	2	4		Sec8_exocyst	3	5
TF_Zn_Ribbon	2	7		Sel1	3	10
TFIIB	2	5		Seryl_tRNA	3	5
TFIIDkDa	2	7		SET	3	38
TFIIS_M	2	8		SF3A2	3	5
TFR_dimer	2	7		Sin3_corepress	3	8
TGT	2	4		Sin3a	3	11
THOC7	2	7		SKA2	3	5
tify	2	10		SKI	3	7
TIM	2	5		Slu7	3	7
TIM21	2	5		Smg4_UPF3	3	10
TIP49	2	8		SMP_LBD	3	9
Tmemb	2	4		Smr	3	5
TMP-TENI	2	6		SNARE_assoc	3	18
TP_methylase	2	9		Sod_Fe	3	6
TPX2	2	7		Sof1	3	5
Transcrip_act	2	6		SpoU_methylase	3	5
Transketolase	2	6		Spt5	3	6
Translin	2	4		Spt5-NGN	3	9
Transpos_assoc	2	6		SQS_PSY	3	14
TRAP_alpha	2	4		SSXT	3	10
TRAPP	2	15		Steroid_dh	3	12
Trehalase	2	3		Stress-antifung	3	72
Trehalose_PPase	2	10		Surp	3	9
TRM	2	4		SUZ	3	12
TRM13	2	4		TAF	3	4
tRNA_anti-codon	2	5		TAF6	3	5
tRNA_bind	2	5		TamB	3	6
tRNA_edit	2	2		TatC	3	6
tRNA_SAD	2	11		TAXi	3	42
tRNA-synte	2	4		Taxilin	3	6
tRNA-syntg	2	5		TCR	3	20
Trypsin	2	6		TENA_THI-4	3	5
Tub	2	14		Tetraspannin	3	10
Tudor-knot	2	5		TFIID_NTD2	3	5
Tyrosinase	2	6		TFIIE_alpha	3	3
Ubiq_cyt_C_chap	2	4		Tic110	3	7
UCH	2	38		Tic22	3	12
uDENN	2	5		TIG	3	10
UDPG_MGDP_dh	2	5		TIP	3	6
UIM	2	2		TmembA	3	8
Urb2	2	5		Tom22	3	6
Urease_alpha	2	4		Torus	3	5
Urease_beta	2	4		TPP_enzyme	3	20
Urease_gamma	2	4		TPP_enzyme_M	3	20
UreF	2	6		Transcrip_act	3	8
Uricase	2	4		TRAPPC9-Trs120	3	3
USP7_ICP0_bdg	2	8		TRAPPC-Trs85	3	5
Utp11	2	3		TrkA	3	10
Utp12	2	6		Trm112p	3	5
Vac_ImportDeg	2	4		tRNA_Me_trans	3	5
vATP-synt_E	2	3		tRNA_SAD	3	10
VEFS-Box	2	4		tRNA_syntc_R1	3	5
VID27	2	4		tRNA_syntc_R2	3	5
Vma12	2	4		tRNA-syntc	3	16
Voldacs	2	5		tRNA-syntd	3	15
Voltage_CLC	2	16		Trypsin	3	27
VPS13	2	10		Tub	3	11
Vps26	2	5		UBA_e1_thiolCys	3	5
Vps36_ESCRT-II	2	4		UBD	3	6
Vps39	2	4		UbiA	3	12
Vps4	2	6		UFD1	3	10
VPS9	2	3		Ufd2P_core	3	5
VQ	2	11		UME	3	5
Vta1	2	3		UMP1	3	5
VWA	2	6		UMPH-1	3	5
WBS_methylT	2	5		Upf2	3	6
WEMBL	2	9		Usp	3	84
Whirly	2	4		Utp13	3	5
WIYLD	2	6		Utp21	3	5
WRC	2	8		V_ATPase_I	3	7
Xan_ur_permease	2	12		Voltage_CLC	3	16
XH	2	8		VPS28	3	6
Ycf1	2	5		Vps39	3	10
YchF-GTPase	2	4		Vps51	3	10
YEATS	2	3		WEMBL	3	28
Yip1	2	6		WHIM1	3	11
YL1	2	4		WRKY	3	115
YTH	2	13		WSD	3	9
zf-A20	2	9		X8	3	52
zf-B_box	2	14		XPC-binding	3	11
zf-C4pol	2	2		Xpo1	3	16
zf-CSL	2	7		XS	3	17
zf-CW	2	7		Y_phosphatase2	3	11
zf-DNL	2	3		YABBY	3	9
zf-Dof	2	23		YbaB_DNA_bd	3	5
zf-FLZ	2	10		Ycf4	3	5
zf-HIT	2	7		Ycf54	3	5
zf-MIZ	2	4		Ycf9	3	6
zf-MYND	2	8		YEATS	3	5
zf-PARP	2	6		Yip1	3	10
zf-Sec23_Sec24	2	6		Ysc84	3	6
zf-TAZ	2	5		YTH	3	13
zf-Tim10_DDP	2	7		zf-BED	3	10
zf-U1	2	4		zf-C2H2	3	61
Zw10	2	6		zf-C3HC	3	10
1-cysPrx	1	1		zf-C3HC4	3	149
3HCDH	1	7		zf-CCHC	3	59
4F5	1	2		zf-CSL	3	5
5_exonuc	1	5		zf-CW	3	22
5_nucleotid	1	2		zf-FPG_IleRS	3	5
A_deamin	1	2		zf-HC5HC2H	3	18
AARP2CN	1	2		ZF-HD_dimer	3	32
AAT	1	1		zf-HIT	3	6
AATF-Che1	1	2		zf-met	3	13
ABA_GPCR	1	1		zf-NOSIP	3	8
ABA_WDS	1	1		zf-RanBP	3	21
ABC_ATPase	1	3		zf-RING_UBOX	3	23
Abi	1	4		zf-TAZ	3	9
ACBP	1	2		zf-UBR	3	9
Acetyltransf_CG	1	2		zf-XS	3	11
AD	1	2		ZT_dimer	3	14
Adenine_glyco	1	2		ZZ	3	13
Adenylsucc_synt	1	2		1-cysPrx	2	4
ADIP	1	2		2_RNA_ligase2	2	4
AFG1_ATPase	1	2		4HBT	2	11
AFT	1	1		5_nucleotid	2	11
AGP	1	4		60KD_IMP	2	6
AICARFT_IMPCHas	1	4		A_thal	2	6
AlaDh_PNT	1	2		AAA_assoc	2	19
Aldolase	1	2		ABA_GPCR	2	3
Aldolase_II	1	4		ABA_WDS	2	9
ALG11	1	3		AbfB	2	5
Alg14	1	4		Abhydro_lipase	2	13
ALG3	1	2		Abi	2	9
Allene_ox_cyc	1	8		ACCA	2	5
Alpha_adaptin	1	2		Acid_phosphat_B	2	14
Alpha-L-AF	1	3		Act-Frag_cataly	2	5
Alpha-mann_mid	1	3		Acyltransf	2	5
AMP	1	2		AD	2	2
An_peroxidase	1	3		Adenine_glyco	2	12
ANAPC10	1	3		AdoMetDC_leader	2	8
ANAPC15	1	2		Agglutinin	2	14
ANAPC5	1	2		AGP	2	6
Anoctamin	1	2		Aha1	2	4
ANTH	1	2		AhpC-TSA	2	15
Apocytochr_F	1	2		AHSA1	2	4
APS_kinase	1	3		AIG1	2	17
Apt1	1	2		Alg6_Alg8	2	6
Arginase	1	2		ALMT	2	31
ARS2	1	2		Alpha-L-AF	2	4
ArsA_ATPase	1	2		Alpha-mann_mid	2	5
ASCH	1	2		Amidase	2	10
ASF1_hist_chap	1	2		Ammonium_transp	2	8
ATG11	1	2		ANAPC_CDC26	2	4
ATG13	1	2		AP3B1	2	4
ATG16	1	2		ASL_C2	2	3
ATP_synt_H	1	2		Asp_Glu_race	2	4
ATP11	1	2		AT_hook	2	4
ATP-synt_ab	1	3		ATE	2	5
ATP-synt_B	1	1		ATG	2	4
ATP-synt_Eps	1	3		Atg14	2	4
ATP-synt_F	1	2		ATP-synt_DE	2	2
AtuA	1	2		Atx10homo_assoc	2	4
Auxin_repressed	1	4		Autophagy	2	2
AvrRpt-cleavage	1	2		Autophagy_act	2	2
B2-adapt-app	1	2		Auxin_canalis	2	11
B5	1	2		Auxin_repressed	2	6
BACK	1	2		AvrRpt-cleavage	2	8
Bap31	1	4		AWPM-19	2	10
BAR	1	4		B5	2	4
Barwin	1	3		BAG	2	11
BCAS2	1	2		Bap31	2	5
BCDHK_Adom3	1	2		Barwin	2	4
BcrAD_BadFG	1	2		BCNT	2	4
Beach	1	3		Bestrophin	2	7
Beta-Casp	1	2		BET	2	21
BetaGal_dom4	1	2		BetaGal_dom4	2	5
Bin3	1	2		Bin3	2	2
BORCS8	1	2		BolA	2	5
BP28CT	1	2		BORCS8	2	4
bPH	1	2		BRAP2	2	6
BRF1	1	2		BRE	2	5
BRO1	1	1		Bromo_TP	2	8
BT1	1	6		Bromodomain	2	42
Calreticulin	1	2		BRX_assoc D	2	3
CAP160	1	2		BSD	2	14
Carboxyl_trans	1	2		BT1	2	4
CarboxypepD_reg	1	1		Btz	2	4
Cas1_AcylT	1	5		BURP	2	16
CBF	1	5		Bystin	2	4
CbiA	1	3		C_LFY_FLO	2	4
CbiQ	1	4		CAF1	2	16
CBM53	1	3		CAF1A	2	5
CcmF	1	2		CaM_binding	2	19
CcmH	1	2		CAP	2	3
CDC24_OB1	1	2		CAS_CSE1	2	4
CDC24_OB2	1	2		CBFB_NFYA	2	9
CDC24_OB3	1	2		CBM49	2	5
CDC27	1	2		CBM-like	2	11
CDC50	1	2		CCDC84	2	4
Cdc6	1	2		CcmE	2	4
CDI	1	4		CCT	2	64
CDP-OH_P_transf	1	2		CDC50	2	3
CDT1	1	1		Cdc6	2	4
CENP-X	1	1		CDC73	2	4
Ceramidse_alk	1	4		CDI	2	4
CG-1	1	2		ChaC	2	6
CHORD	1	2		Chalcone	2	28
Chorismate_synt	1	2		Chitin_bind	2	4
Chromosome_seg	1	2		Chloroplast_duf	2	9
CIAPIN1	1	2		Chorismate_synt	2	5
Cir	1	2		Chromo	2	8
CLASP	1	3		CHZ	2	4
Clathrin_lg_ch	1	3		CIA30	2	2
Clathrin_propel	1	4		CIAPIN1	2	3
Clathrin-link	1	4		Clathrin_lg_ch	2	6
ClpB_D2-small	1	2		CLP1_P	2	3
ClpS	1	2		ClpS	2	6
CLTH	1	2		CNDH2	2	4
Cmc1	1	2		CNDH2_M	2	4
CMS1	1	1		Coa1	2	5
CN_hydrolase	1	6		COG2	2	5
Cnd1	1	2		COG4	2	6
Cnd2	1	6		Collagen	2	2
CNH	1	2		Complex1_LYR	2	11
CNOT1_CAF1_bind	1	2		Complex1K	2	2
CNOT1_HEAT	1	2		COPI_assoc	2	7
CNOT1_TTP_bind	1	2		Copper-bind	2	4
CO_deh_flav	1	3		COQ9	2	6
CoA_binding	1	2		COR	2	4
CoaE	1	3		COX5B	2	4
CobN-Mg_chel	1	6		CP12	2	5
Cofilin_ADF	1	7		CPDase	2	3
COG4	1	2		CPL	2	6
COG7	1	1		Creatinase	2	4
Coilin	1	1		CSD	2	9
ComA	1	2		Ctr	2	11
COMPASS-Shg1	1	2		Cu_bind_like	2	98
Complex1K	1	4		CUE	2	3
Cons_hypoth95	1	4		Cullin_binding	2	4
COPIIcoated_ERV	1	6		CwfJ	2	5
CorC_HlyC	1	1		CYTH	2	13
Cornichon	1	5		Cytochrom	2	5
COX2	1	6		Cytochrom_B561	2	18
COX2_TM	1	6		Cytokin-bind	2	21
COX3	1	4		D123	2	5
COX5B	1	2		DA1-like	2	5
CP12	1	2		Dabb	2	6
CPDase	1	3		DAP_epimerase	2	8
CpeT	1	2		DAP3	2	4
Cpn10	1	1		Dcc1	2	4
CPP1-like	1	2		dCMP_cyt_deam	2	8
CPSase_L_D2	1	1		DDA1	2	2
CRCB	1	4		DDHD	2	4
Cript	1	2		DELLA	2	12
CSTF	1	2		DENN	2	5
CtaG_Cox11	1	2		DEP	2	5
CTNNBL	1	2		Dev_Cell_Death	2	3
CTP_synth	1	1		DFRP	2	2
Cu_amine_oxidN2	1	5		DHHA2	2	5
Cu_amine_oxidN3	1	6		Di19	2	12
CutA1	1	2		DIRP	2	4
Cyanate_lyase	1	2		DMAP1	2	3
Cys_Met_Meta_PP	1	3		DNA_binding	2	11
Cystatin	1	1		DNA_pol_alpha	2	4
CYTH	1	3		DNA_pol_B	2	4
Cytochrom_B	1	2		DNA_pol_B_exo1	2	4
Cytochrom_C_asm	1	3		DNA_pol_phi	2	4
CytochromB561	1	1		DNA_RNApolkD	2	3
Dak2	1	2		DNase-RNase	2	4
Dala_Dala_lig	1	2		DP	2	4
DALR	1	2		DSBA	2	5
DAP_epimerase	1	2		DSS1_SEM1	2	2
DBINO	1	4		DUSP	2	4
DCP1	1	4		dUTPase	2	4
DCP2	1	1		DVL	2	4
DcpS	1	2		DWNN	2	6
dDENN	1	1		Dynein_light	2	22
DDHD	1	1		EAF	2	4
DDT	1	3		Ebp2	2	5
Defensin_like	1	5		EDR1	2	10
DELLA	1	2		EF_assoc	2	4
DEP	1	2		EF1_GNE	2	9
DER1	1	2		EF1G	2	6
Dev_Cell_Death	1	2		ELM2	2	3
DFRP	1	2		Elongin_A	2	4
DHBP_synthase	1	2		ELP6	2	6
DHFR	1	2		ELYS	2	4
DHHA1	1	2		ENTH	2	13
DHHA2	1	1		EPF	2	6
DHO_dh	1	2		Es2	2	4
DHQ_synthase	1	2		EST1	2	9
DHQS	1	2		EST1_DNA_bind	2	9
DHR-2	1	2		ETC_C1_NDUFA4	2	5
DIL	1	8		FAD_syn	2	7
DIM1	1	2		FAD-oxidase	2	4
DLD	1	2		Fasciclin	2	20
DNA_gyraseA	1	4		FBD	2	18
DNA_photolyase	1	12		FbpA	2	4
DNA_pol_A	1	1		FBPase	2	6
DNA_pol_E_B	1	2		Fcf2	2	6
DNA_primase_lrg	1	2		FDF	2	4
DNA_primase_S	1	2		FERM	2	4
DNA_repr_REX1B	1	2		FERM_M	2	4
DNA_RNApolkD	1	2		Ferric_reduct	2	20
DnaJ-X	1	2		Ferritin	2	21
dNK	1	2		Fe-S_biosyn	2	5
DNMT1-RFD	1	2		FeThRed_A	2	4
DOCK-C2	1	2		FeThRed_B	2	3
DREPP	1	1		FH2	2	14
DRIM	1	2		Fip1	2	4
DRY_EERY	1	2		FIST	2	4
DsbD	1	2		FoP_duplication	2	8
DSHCT	1	5		Formyl_trans	2	6
DSS1_SEM1	1	4		FPN1	2	4
dUTPase	1	2		FPP	2	14
DWNN	1	2		Frigida	2	11
DXP_redisom	1	2		FUSC	2	10
DXP_reductoisom	1	2		G_glu_transpept	2	7
DXP_synthase	1	2		gag_pre-integrs	2	3
DXPR	1	2		Gar1	2	5
E3_UbLigase_R4	1	2		Gb3_synth	2	9
EAF	1	2		Gcd10p	2	6
Eapp	1	3		GCIP	2	5
EAR	1	4		GCN5L1	2	4
EBP	1	2		GDC-P	2	4
Ecm29	1	2		Ge1_WD40	2	3
EF_TS	1	2		GH3	2	27
Efg1	1	3		GIDA	2	3
EFP	1	2		GidB	2	6
EI24	1	3		GIY-YIG	2	4
EIF_alpha	1	2		Gly_transf_sug	2	9
eIF2A	1	3		Glyco_hydN	2	4
eIF3	1	2		Glyco_hydroC	2	9
eIF3_p135	1	2		Glycos_transN	2	5
eIF3_subunit	1	2		Glyoxal_oxid	2	9
ELO	1	4		GMC_oxred	2	24
Elong-fact-P	1	2		Golgin_A5	2	4
Endonuclease	1	1		Gpi1	2	4
Endosulfine	1	2		Granulin	2	5
Enolase	1	7		GRIP	2	5
ER	1	1		GRP	2	7
ERAP1	1	2		GrpE	2	5
ERCC4	1	2		GSDH	2	5
ERG2_Sigma1R	1	1		GSHPx	2	8
ERG4_ERG24	1	2		GTP_cyclohydroI	2	5
ERGIC	1	6		GTP1_OBG	2	5
ESCRT-II	1	2		Guanylate_cyc	2	4
Esterase	1	2		GYF	2	8
ETC_C1_NDUFA4	1	2		HABP4_PAI-RBP1	2	5
ETC_C1_NDUFA5	1	3		HALZ	2	52
ETF	1	3		HARE-HTH	2	4
ETF_QO	1	1		HAT	2	8
ETX_MTX2	1	1		HAT_KAT11	2	4
EVE	1	2		Hat1	2	4
Exo70	1	16		HCNGP	2	4
Exo84	1	2		HD-ZIP	2	10
FabA	1	3		Heme_oxygenase	2	5
F-actin_cap_A	1	5		HPP	2	5
FAD-oxidase	1	4		Hpt	2	4
FAF	1	9		HR_lesion	2	6
FANCL	1	2		Hs1pro-1	2	4
FATC	1	2		HTH	2	11
Fcf1	1	4		HVSL	2	7
Fcf2	1	2		Hyccin	2	4
FDF	1	1		Hydrolase_like	2	3
FDX-ACB	1	2		Hydrophob_seed	2	19
Fe_bilin_red	1	2		ICMT	2	7
Fes1	1	2		IFRD	2	5
FeThRed_B	1	2		Ins_P5-kin	2	6
FGGY	1	2		IP_trans	2	5
Fip1	1	2		iPGM	2	8
Flavokinase	1	3		IPPT	2	9
Flavoprotein	1	2		Ist1	2	37
Fmp27_GFWDK	1	1		IU_nuc_hydro	2	6
Formyl_trans	1	2		Jiv90	2	5
FPL	1	4		JmjC	2	22
Fra10Ac1	1	2		JmjN	2	17
Frataxin_Cyay	1	2		KAP	2	4
Fringe	1	2		KHA	2	21
FTHFS	1	2		Kinase-PPPase	2	6
FtsH_ext	1	3		KIP1	2	25
FtsZ	1	3		KIX	2	13
FumaraseC	1	2		La	2	10
FUSC	1	2		Lectin_legB	2	54
FYRC	1	1		LFY_SAM	2	3
G_glu_transpept	1	3		LIM_bind	2	8
G10	1	2		LIN37	2	2
G6PD	1	2		Lipin	2	4
Gaa1	1	2		Lipocalin	2	6
Gar1	1	2		LNS2	2	4
GCD14	1	2		LRAT	2	5
GCFC	1	2		Lsm_interact	2	3
GCN5L1	1	2		LSM14	2	4
GCV_H	1	6		LTP	2	41
GFA	1	5		Lyase_aromatic	2	13
GFO_IDH_MocA	1	2		MAD	2	4
GlutR	1	2		MafB19-deam	2	2
GlutR_dimer	1	2		Mak16	2	7
Glyco_hydN	1	2		MAM33	2	4
Glyco_hydrN	1	2		MAPEG	2	7
GPAT	1	2		MazG-like	2	19
GPHR	1	2		MBD	2	5
Gpi1	1	2		MBF1	2	8
Gpi16	1	2		Mcl1_mid	2	4
Granulin	1	2		MCM_bind	2	9
GRIM-19	1	2		MCM3AP_GANP	2	4
GRP	1	3		MCRS	2	4
GrpE	1	2		MCU	2	4
GSDH	1	2		Med12	2	4
GTP_cyclohydro2	1	4		Med20	2	4
GTP1_OBG	1	2		Med26	2	18
GTP-bdg	1	1		Metalloenzyme	2	8
GTP-bdg_M	1	2		Metallothio	2	7
Guanylate_kin	1	2		Methyltr_RsmB-F	2	2
GUCT	1	2		MFMR_assoc	2	8
HAGH	1	1		MGAT2	2	4
HAND	1	2		MGDG_synth	2	5
HAT_KAT11	1	2		Mg-por_mtran	2	4
Hat1	1	2		Microtub_bd	2	4
HAUS2	1	2		MINDY_DUB	2	4
HAUS4	1	2		Misat_Tub_SegII	2	4
HAUS5	1	2		Mmp37	2	2
HAUS6	1	4		Mo-co_dimer	2	6
HAUS-augmin3	1	2		Mod_r	2	4
HD	1	5		Mon2	2	2
HD-ZIP	1	3		MR_MLE	2	4
HEAT_EZ	1	2		MRP_L53	2	8
Helicase_RecD	1	2		MRP-L47	2	3
Helitron_like	1	7		MRP-S27	2	2
HEM4	1	2		MRP-S28	2	4
Hemerythrin	1	5		MRP-S34	2	3
Hemocyanin_M	1	1		MS_channel	2	12
HgmA	1	2		MSP	2	4
HHH	1	2		MtN3_slv	2	33
HIG	1	4		MttA_Hcf106	2	8
HIRAN	1	2		Mur_ligase_M	2	3
HisG	1	4		MWFE	2	3
HlyIII	1	2		Myosin	2	3
HMG-CoA_red	1	6		Myosin_head	2	8
HMGL-like	1	2		Myosin_TH1	2	6
Homoserine_dh	1	2		Myotub-related	2	4
HpcH_HpaI	1	3		MyTH4	2	4
HR_lesion	1	2		N2227	2	4
HRDC	1	2		Na_Ca_ex	2	16
HrpB7	1	1		NADHFe-4S	2	2
Hus1	1	2		NADPH_Ox	2	13
Hydrolase_like	1	1		NAR2	2	6
IBB	1	6		NatB_MDM20	2	5
IF-2	1	2		Ndc80_HEC	2	6
IF3	1	2		NdhN	2	5
IGPS	1	2		NDUF_B7	2	4
IKI3	1	2		NEMP	2	6
IlvN	1	2		Nexin	2	7
ING	1	1		NMO	2	4
Ins_P5-kin	1	2		Noc2	2	4
IPK	1	2		Nop52	2	5
KH_dom-like	1	2		NPL4	2	4
KxDL	1	2		NPR1_like	2	7
La	1	1		Nrap	2	2
LacAB_rpiB	1	2		Nrap_D2	2	3
LANC_like	1	5		Nrap_D3	2	4
LCAT	1	2		Nrap_D4	2	4
LCM	1	1		Nrap_D5	2	4
LepA	1	1		Nrap_D6	2	3
LeuA_dimer	1	2		Nse4	2	9
Leuk-A4-hydro	1	2		NT-C2	2	30
LIAS	1	3		NTF2	2	20
LIDHydrolase	1	4		NTP_transf	2	9
Lig_chan-Glu_bd	1	2		NUC153	2	4
LigB	1	2		NUC173	2	6
LIM_bind	1	3		Nucleoporin2	2	4
LINES	1	2		Nucleoside_tran	2	8
Lipocalin	1	2		NUDIX-like	2	4
Lir1	1	2		NUMOD3	2	5
LMBR1	1	4		Nup160	2	3
LON_substr_bdg	1	2		NUP50	2	4
LpxC	1	3		NusB	2	2
LrgB	1	2		NusG	2	3
LSM	1	4		Oberon_cc	2	9
Lsm_interact	1	3		Oleosin	2	4
LSM14	1	1		Organ_specific	2	4
LsmAD	1	2		Orn_DAP_Arg_deC	2	5
LTV	1	3		OSR1	2	9
Lyase_aromatic	1	2		OST3_OST6	2	4
MACPF	1	3		Ovate	2	26
Macro	1	3		Oxidored_molyb	2	6
Maf	1	4		Oxidored_q6	2	2
MAGE	1	2		P21-Arc	2	2
Mak10	1	2		Palm_thioest	2	4
Mak16	1	3		Pam16	2	4
Malate_synthase	1	2		PAP_central	2	11
malic	1	8		PAP_RNA-bind	2	11
Malic_M	1	4		PARP	2	4
MAM33	1	2		PARP_reg	2	4
Mannosyl_trans	1	3		PAXNEB	2	4
Mannosyl_trans2	1	4		PC4	2	4
MaoC_dehydratas	1	2		PC-Esterase	2	41
MAPEG	1	3		PDDEXK	2	11
MazG-like	1	2		PEARLI-4	2	4
MCD	1	1		Pectate_lyase	2	6
MCM_bind	1	4		PEN-2	2	5
MCRS	1	2		Pentapeptide	2	6
Med21	1	2		PEP-utilizers	2	9
Med22	1	2		Perm-CXXC	2	4
Med25_VWA	1	2		Pescadillo	2	5
Med27	1	2		PetM	2	5
Med6	1	2		Pex14	2	4
Med7	1	10		Pex16	2	6
Med9	1	2		PG_binding	2	5
MEKHLA	1	2		PHO4	2	4
MENTAL	1	2		Phos_pyr_kin	2	4
Met_gamma_lyase	1	2		Phosphodiest	2	8
Meth_synt	1	4		PHY	2	7
Methyltransf_PK	1	3		Phytochelatin	2	5
Methyltrn_RNA	1	1		PI31_Prot	2	7
MFS_MOT1	1	2		PI-PLC-X	2	11
Mg_chelatase	1	2		Plant_zn_clust	2	19
Mg_trans_NIPA	1	2		PLU-1	2	4
MGS	1	1		Plus-3	2	5
Microtub_bd	1	2		PMD	2	7
MIF4G	1	4		PMEI	2	88
MIF4G_like	1	2		PMI_typeI	2	6
MinE	1	2		PMR5N	2	37
MIR	1	2		PMSR	2	11
Mis12	1	2		PNGaseA	2	13
Misat_Tub_SegII	1	1		PNRC	2	4
MIT	1	2		Pollen_Ole_e_I	2	50
Mit_KHE1	1	2		Polyketide_cyc	2	9
Mito_fiss_Elm1	1	3		Polysacc_synt	2	14
Mitofilin	1	3		PORR	2	16
MlaE	1	2		POT1	2	3
Mlh1	1	2		PPO1_DWL	2	12
Mmp37	1	2		PPO1_KFDV	2	13
MMtag	1	2		PPP4R2	2	3
MnmE_helical	1	3		PPP5	2	4
Mob1_phocein	1	2		PQ-loop	2	15
Mo-co_dimer	1	2		PRA1	2	11
Mog1	1	2		PRA-CH	2	7
MOSC	1	10		PRA-PH	2	7
MPC	1	2		Prenyltrans	2	9
Mpp10	1	2		Presenilin	2	4
Mpv17_PMP22	1	2		Pre-SET	2	12
Mre11_DNA_bind	1	2		Pro_CA	2	4
mRNA_cap	1	2		Pro_dh	2	9
mRNA_cap_enzyme	1	2		Prolamin_like	2	5
MRP_L53	1	2		Proton_antipo_M	2	7
MRP-L27	1	2		Prp18	2	7
MRP-S33	1	2		Prp19	2	4
MSC	1	2		PRP21_like_P	2	4
Mt_ATP_synt	1	2		PRP3	2	4
Mt_ATP-synt_B	1	3		PRP38	2	5
MT-A70	1	4		PRP38_assoc	2	5
MTHFR	1	5		PRP4	2	7
MTS	1	1		PsaD	2	4
MttA_Hcf106	1	2		PsaN	2	6
muHD	1	3		PsbJ	2	8
Mur_ligase	1	2		PsbP	2	18
Mur_ligase_M	1	3		PsbQ	2	10
MutL	1	1		PsbR	2	5
MutS_II	1	2		PsbX	2	2
MutS_III	1	2		PsbY	2	4
MutS_IV	1	2		PSI_PsaF	2	4
MutS_V	1	2		PSI_PSAK	2	7
Myosin	1	10		PSII_Pbs27	2	3
Myosin_TH1	1	1		PSK	2	4
Myotub-related	1	2		PSP	2	4
N_Asn_amidohyd	1	3		PSRP-3_Ycf65	2	6
N_BRCA1_IG	1	2		PTCB-BRCT	2	7
N6-adenineMlase	1	2		PTPA	2	4
NAD_kinase	1	2		PTPLA	2	7
NAD_synthase	1	2		PUB	2	4
NadA	1	3		PUNUT	2	17
NADH5	1	2		Put_Phosphatase	2	4
NADHFe-4S	1	2		PWI	2	7
NADH-u_ox-rdase	1	2		PXA	2	9
NAF	1	9		QLQ	2	8
NAGLU	1	2		QWRF	2	9
NAP	1	4		Rab3-GTPase_cat	2	4
NARP1	1	2		Rad21_Rec8	2	7
NCA2	1	3		RALF	2	23
Ndc1_Nup	1	2		RbcS	2	6
Ndr	1	5		RdRP	2	5
NDUFA12	1	1		RED	2	4
NERD	1	1		Remorin	2	22
NGP1NT	1	2		Rer1	2	11
NINJA_B	1	4		Retrotran_gag	2	25
NLE	1	1		Rhamnogal_lyase	2	11
Noc2	1	2		Rho	2	4
Nop14	1	2		Ribonuclease_T2	2	15
Nop16	1	2		Ribophorin_II	2	4
Nop52	1	1		Ribos_L4_asso	2	4
Not1	1	2		Rib-P_isom_A	2	11
NPR1_interact	1	4		RIP	2	5
Nsp1	1	1		RIX1	2	4
NT5C	1	2		RNA_pol_Rpc34	2	4
NTPase	1	6		RNA_pol_Rpc82	2	4
Nucleopor_Nup85	1	2		RNase_T	2	16
Nucleoporin	1	3		Rotamase	2	8
Nucleoporin2	1	2		RPAP1	2	5
Nucleoside_tran	1	5		RPN13	2	2
NUDIX-like	1	1		RPS31	2	9
NUMOD3	1	2		RRM_DME	2	5
Nup192	1	2		RRN3	2	4
Nup35_RRM	1	2		rRNA_processing	2	4
Nup84_Nup100	1	2		RrnaAD	2	6
Nup96	1	2		RRP14	2	4
OATP	1	1		Rrp15p	2	4
Oberon_cc	1	2		RRP36	2	4
Occludin_ELL	1	1		RRP7	2	4
OHA	1	1		RsfS	2	4
OHCU_decarbox	1	1		RST	2	13
OPA3	1	2		RTC	2	4
ORC2	1	4		RTC_insert	2	4
ORC3	1	2		RTT107_BRCT	2	5
ORC4	1	1		RuBisCO_small	2	6
ORC5	1	2		Rubredoxin	2	5
ORC6	1	2		RWP-RK	2	13
OSCP	1	2		S10_plectin	2	7
Ost5	1	2		S1-P1_nuclease	2	6
OST-HTH	1	2		SAC3_GANP	2	4
Oxidored_q2	1	6		SAD_SRA	2	9
Oxidored_q3	1	5		Sad1_UNC	2	6
Oxidored_q4	1	5		SAM_decarbox	2	13
Oxidored_q6	1	2		SANT_DAMP1_like	2	5
Oxidored-like	1	2		SAP	2	7
P16-Arc	1	4		SART-1	2	5
P21-Arc	1	2		Sas10_Utp3	2	8
PABP	1	2		SAWADEE	2	4
PAC2	1	2		SBF	2	6
PADR1	1	2		SBP	2	23
Paf67	1	3		SCO1-SenC	2	4
Palm_thioest	1	2		Sdh5	2	4
PAPA-1	1	2		Self-incomp_S1	2	5
PARP	1	2		Semialdhyde_dh	2	4
PARP_reg	1	2		Semialdhyde_dhC	2	5
PAXNEB	1	2		Senescence	2	11
Pcc1	1	2		Senescence_reg	2	11
PCMT	1	1		SEP	2	5
PCNA	1	3		Serpin	2	15
PDCD2	1	2		SF1-HH	2	5
PDCD7	1	3		SGS	2	4
PDT	1	2		SGT1	2	4
Pectate_lyase	1	1		SHNi-TPR	2	2
PEN-2	1	2		SIR2	2	3
PEP_hydrolase	1	2		SIS	2	4
PEP_mutase	1	2		SKIP_SNW	2	4
Pep3_Vps18	1	2		Skp1	2	13
Per1	1	4		Skp1_POZ	2	14
Perm-CXXC	1	2		Sld5	2	8
Peroxin-3	1	2		SLT	2	3
PetM	1	2		SMC	2	8
PEX-1N	1	2		SMC_hinge	2	8
PGM_PMM_I	1	3		SNase	2	4
PGM_PMM_II	1	2		SNO	2	3
PGM_PMM_III	1	3		SOR_SNZ	2	6
PGM_PMM_IV	1	2		SOUL	2	2
PGP_phosphatase	1	2		Spb1	2	4
PHF5	1	13		SPC12	2	3
Phosducin	1	2		SPC25	2	5
PhosphMutase	1	2		SpoIIE	2	3
Phosphorylase	1	2		SPT2	2	2
PhyH	1	3		SQAPI	2	2
PI3Ka	1	2		SRP_TPR_like	2	4
PIG-H	1	2		SRP19	2	4
PIG-L	1	4		SRP72	2	5
PIG-U	1	2		SRP9-21	2	4
P-II	1	3		SRR1	2	4
PIP5K	1	2		SSB	2	7
Pirin	1	2		STAS	2	4
PITH	1	2		Staygreen	2	4
Plant_zn_clust	1	2		Sterile	2	8
PLATZ	1	4		Stig1	2	15
PLD	1	4		Stm1	2	4
Plug_translocon	1	1		Sua5_yciO_yrdC	2	4
PMC2NT	1	2		Suc_Fer-like	2	6
PNISR	1	1		SufE	2	5
PNK3P	1	1		Sulfate_transp	2	4
PNP_phzG	1	1		Sulfotransfer	2	7
PNPase	1	3		SurE	2	4
PNRC	1	5		SURF6	2	4
POP1	1	3		SURNod19	2	5
POPLD	1	4		Swi3	2	4
POT1	1	2		SWIRM	2	23
POX	1	4		SWIRM-assoc	2	13
PPI_Ypi1	1	2		SynMuv_product	2	5
PPP5	1	2		TAF8	2	9
PRCC	1	2		TAP42	2	4
PRKCSH	1	2		TB2_DP1_HVA22	2	12
PRKCSH-like	1	2		TBPIP	2	4
PrmA	1	1		TCP	2	41
PRMT5	1	2		Tcp11	2	5
PRMT5_TIM	1	2		Telomere_Sde2	2	6
PRO8NT	1	1		TFIIA	2	4
PROCN	1	2		TFIIDkDa	2	10
PROCT	1	2		TFIIF_alpha	2	4
Propeptide_C1	1	1		TFIIF_beta	2	5
Prot_inhib_II	1	3		TFIIS	2	7
Proteasom_PSMB	1	2		TFIIS_M	2	5
Proton_antipo	1	4		TFR_dimer	2	4
PRP1	1	2		THF_DHG_CYH	2	11
Prp18	1	2		THUMP	2	5
PRP4	1	1		ThylakoidFormat	2	4
PRP8_domainIV	1	2		Thymidylate_kin	2	4
PsaA_PsaB	1	5		tify	2	26
PsaL	1	4		TIR	2	33
PsaN	1	1		TLC	2	5
PsbH	1	4		TLD	2	5
PsbW	1	2		TMEM131_like	2	4
PsbX	1	2		TMEM135_C_rich	2	2
PSI_PSAK	1	2		TMEM214	2	4
PSII	1	4		TMEM70	2	4
PSII_BNR	1	4		Tmemb	2	11
PSII_Pbs27	1	2		TMF_DNA_bd	2	4
PSS	1	1		TMF_TATA_bd	2	4
PTCB-BRCT	1	5		TMP-TENI	2	4
PTEN_C2	1	6		TOC159_MAD	2	14
PTPA	1	2		TOM20_plant	2	3
PTPlike_phytase	1	2		Topo_C_assoc	2	3
PTS-RNA	1	2		Topoisom_I	2	5
PUB	1	2		TPM_phosphatase	2	5
Pur_DNA_glyco	1	2		TPR_MLP1	2	4
Putative_PNPOx	1	2		TPX2	2	24
Pyr_redox_dim	1	2		TPX2_importin	2	8
Rab5ip	1	2		TraB	2	5
Rad10	1	2		TRAM_LAG1_CLN8	2	6
Rad51	1	2		TRAP_beta	2	4
Rad9	1	2		tRNA_deacylase	2	5
RAI1	1	3		tRNA_int_end_N2	2	4
RAMP4	1	1		tRNA_U5-meth_tr	2	4
RB_A	1	1		tRNA-synt_His	2	4
RB_B	1	1		tRNA-synte	2	5
RbcS	1	3		Trp_syntA	2	4
RBM39linker	1	2		Tryp_alpha_amyl	2	15
RCC_reductase	1	2		TspO_MBR	2	4
RdDM_RDM1	1	2		TSSC4	2	4
RecA	1	3		TUDOR	2	4
RecQ_Zn_bind	1	2		Tyrosinase	2	11
Redoxin	1	2		U3_assoc	2	5
RelA_SpoT	1	3		Ubie_methyltran	2	3
Remorin	1	10		UBX	2	31
Rep_fac-A	1	2		uDENN	2	5
ResIII	1	3		UDPG_MGDP_dh	2	11
RibD	1	2		UEV	2	4
Ribonuc_L-PSP	1	2		UN_NPL4	2	4
Ribonuc-5A	1	8		UNC-93	2	6
Ribos_L4_asso	1	2		USP7_C2	2	5
Rib-P_isom_A	1	4		USP7_ICP0_bdg	2	2
RIO1	1	1		USP8_dimer	2	4
Rit1	1	2		Utp11	2	10
RMI1	1	2		Utp14	2	4
RMMBL	1	2		VARLMGL	2	29
RNA_pol_I_A49	1	3		VCBS	2	5
RNA_POL_MKD	1	2		VID27	2	5
RNA_pol_Rpa2	1	2		VIT1	2	18
RNA_pol_Rpb4	1	2		VKOR	2	5
RNA_pol_Rpb6	1	2		Vps23_core	2	4
RNA_pol_Rpc31	1	1		Vps26	2	2
RNA_pol_Rpc4	1	2		Vps54	2	4
RNA_pol_Rpc82	1	2		Vps62	2	9
RNase_E_G	1	2		Vps8	2	6
RNase_P_p30	1	2		VPS9	2	4
Roc	1	1		VQ	2	47
RPA_interact	1	2		Vwaint	2	9
RPA_interact_M	1	2		W2	2	4
RPAP2_Rtr1	1	2		WAK_assoc	2	12
Rpr2	1	1		WAPL	2	6
rRNA_proc-arch	1	5		Wax2	2	8
RRP14	1	2		WGG	2	7
RRP36	1	2		WGR	2	4
Rrp44_CSD1	1	1		WHEP-TRS	2	7
Rrp44_S1	1	1		WI12	2	4
RRS1	1	2		WIYLD	2	2
Rsm22	1	4		WPP	2	6
RST	1	4		WRC	2	9
RTC	1	2		Wyosine_form	2	5
RTC_insert	1	2		XG_FTase	2	6
RuBisCO_small	1	7		XH	2	5
Rubredoxin	1	1		XRN	2	8
RWD	1	2		Y_phosphatase3	2	3
SAC3_GANP	1	2		YgbB	2	4
Saccharop_dh	1	2		YGGT	2	7
S-AdoMet_synt	1	2		Yippee-Mis18	2	6
S-AdoMet_synt_M	1	2		YL1	2	5
SAICAR_synt	1	2		YqaJ	2	5
SAM_decarbox	1	2		Zein-binding	2	29
SANTA	1	2		Zeta_toxin	2	4
SAP	1	1		zf-B_box	2	40
Sas10	1	1		zf-C5HC2	2	16
SATase	1	2		zf-Di19	2	12
SBDS	1	2		zf-DNA_Pol	2	3
SCAI	1	3		zf-DNL	2	8
SCP2	1	2		zf-Dof	2	59
Scramblase	1	2		zf-FLZ	2	29
Sec15	1	2		zf-LITAF-like	2	5
Sec16	1	2		zf-LSD1	2	4
Sec20	1	1		zf-LYAR	2	3
Sec3	1	3		zf-MYND	2	21
Sec3-PIP2_bind	1	2		zf-NADH-PPase	2	4
Sec5	1	2		zf-NF-X1	2	4
Sec7	1	6		zf-Tim10_DDP	2	5
SecA_DEAD	1	1		zf-U1	2	2
SecA_PP_bind	1	1		zf-ZPR1	2	4
SecA_SW	1	1		Zip	2	6
SEC-C	1	2		zn-ribbon	2	3
Sel1	1	3		A_deaminase	1	1
Senescence_reg	1	4		Ada3	1	1
SF1-HH	1	1		Allene_ox_cyc	1	1
SF3A2	1	2		APG5	1	1
SF3b1	1	2		ATG2_CAD	1	1
Sgf11	1	2		ATG27	1	1
SGL	1	1		ATS3	1	1
SH2	1	1		Beta_elim_lyase	1	1
ShK	1	1		BON	1	1
Siah-Interact	1	4		BPL_LplA_LipB	1	1
Sin	1	2		BRF1	1	1
Sin3a	1	4		Cauli_VI	1	1
SIS	1	2		CDC14	1	1
SKIP_SNW	1	1		Ceramidse_alk	1	1
SLBB	1	2		CitMHS	1	1
SLC12	1	2		Clathrin_H_link	1	2
SLC35F	1	3		COesterase	1	2
SLIDE	1	2		ComA	1	1
SLR1-BP	1	2		Cornifin D	1	1
SLX9	1	2		CPSF100	1	1
Sm_multidrug_ex	1	2		CSTF	1	1
SM-ATX	1	2		DBD_Tnp_Mut	1	1
SMC_Nse1	1	1		DNA_mis_repair	1	1
SMK-1	1	3		Eapp	1	1
SMN	1	2		eIF-4B	1	1
SMP	1	5		Elf1	1	1
SnAC	1	4		EloA-BP1	1	1
SNAP	1	4		Exo_endo_phos	1	1
SNAPc_SNAP43	1	2		Fibrillarin	1	1
Snapin_Pallidin	1	2		Gamma-thionin	1	1
SNARE_assoc	1	2		Gln-synt	1	2
SNase	1	2		Gly-zipper_OmpA	1	1
SOR_SNZ	1	4		GPHR	1	2
SPA	1	2		HEM4	1	2
SPC12	1	2		HHH	1	1
SPC25	1	2		HSA	1	1
SPG48	1	2		IF3	1	2
Spindle_Spc25	1	2		INCENP_ARK-bind	1	2
SPOC	1	5		Init_tRNA_PT	1	1
SpoU_methylase	1	8		LigB	1	1
SpoU_sub_bind	1	3		LMWPc	1	1
SPT2	1	4		MazG	1	1
Spt4	1	4		MetW	1	1
Spt5	1	4		MFMR_assoc D	1	6
Spt5-NGN	1	4		MRG	1	1
SPT6_acidic	1	2		MTHFR	1	1
SQS_PSY	1	8		Mut7-C	1	1
SRP_TPR_like	1	2		NDUFA12	1	2
SRP14	1	3		Nop14	1	1
SRP68	1	1		NTR2	1	1
SRP72	1	2		Nuf2	1	1
SSF	1	4		ParBc	1	1
STAR_dimer	1	3		PHF5	1	1
Staygreen	1	3		PigN	1	1
Sterol_MT	1	3		Plant_tran	1	5
Stomagen	1	2		Pmp3	1	1
STT3	1	2		POTRA	1	1
SufE	1	3		PPI_Ypi1	1	1
SurE	1	2		Ppx-GppA	1	1
SURF2	1	2		Prok-RING	1	1
SURF6	1	2		PRORP	1	1
SUV3	1	2		PsaL	1	1
SUZ	1	3		PsbL	1	2
SVIP	1	1		PsbW	1	2
Syja	1	5		Putative_PNPOx	1	1
Symplekin	1	2		Rad17	1	1
Syntaxin-6	1	4		RAMP4	1	1
TAF6	1	4		RhoGAP	1	2
TAL_FSA	1	2		Rif1	1	1
TANGO2	1	3		Rit1	1	1
TatC	1	1		RNase_H2_suC	1	2
Tau95	1	2		Roc	1	2
TBCA	1	2		RRS1	1	2
TBP-binding	1	1		rve	1	1
Tcf25	1	4		RVP	1	1
TCTP	1	4		SAE2	1	1
Tetraspannin	1	7		SAND	1	1
Tfb2	1	2		SbmA_BacA	1	3
TFCD	1	2		SelR	1	1
TFIID-18kDa	1	2		Sigma70_r4	1	1
TFIIE_beta	1	1		SLBB	1	1
TFIIIC_delta	1	2		Ssu72	1	2
TFIIS	1	4		Suf	1	1
TGS	1	2		TauE	1	1
Thg1	1	2		Tfb5	1	1
Thg1C	1	2		Thiolase	1	1
Thioredox_DsbH	1	2		TMEM18	1	1
Thr_dehydrat	1	2		Topoisom_bac	1	1
Thymidylat_synt	1	2		Transpos_assoc	1	1
Tic110	1	2		Transposase	1	1
TIG	1	2		Trigger	1	1
TIP	1	2		TRM13	1	1
TK	1	1		tRNA_lig_CPD	1	1
TLD	1	3		Trp_Tyr_perm	1	1
TMA7	1	3		Urease_alpha	1	1
TMEM135_C_rich	1	3		UreD	1	1
TMEM192	1	2		URO-D	1	1
TMEM234	1	2		UvrD	1	1
TmembAB	1	2		V-ATPase_H	1	1
TMPIT	1	2		vATP-synt_E	1	1
TOC159_MAD	1	2		Vicilin	1	1
[truncated: 120 more rows]
