# Supplementary material for: Adaptive evolution driving the young duplications in six Rosaceae species
Source: BMC Genomics. 2021 Feb 9;22:112. doi: 10.1186/s12864-021-07422-7 (PMC7871599; doi:10.1186/s12864-021-07422-7)
Supplement: Supplementary file 3 — Additional file 3: Table S3. Protein domains of families represented by the dots far away from the trend lines. [file 12864_2021_7422_MOESM3_ESM.xlsx]

## Sheet: Sheet1
Table S3. Protein domains of families represented by the dots far away from the trend lines.
Expansion type	Species	Families	Domains
Species-specific expansions	F. vesca	family116402;family9956;family9866	AAA_assoc, AAA; PPR; zf-RVT
	M. x domestica	family13057; family3896; family27813,family28813	LEA_2; DSS1_SEM1; ubiquitin
	P. communis	family27701; family22779	G-gamma; FAR1, MULE, SWIM
	P. persica	family22433; family1134	ANAPC3, TPR; Glyco_transf_8
	R. chinensis	family8991; family11237; family6499	Thioredoxin_4; UDPGT; Proton_antipo_M
	R. occidentalis	family5443; family3639; family3543; family6291	LTP_2; Snf7; Epimerase; VID27
Lineage-specific expansions	M. x domestica-P. communis	family12540; family12889; family20158	Biotin_lipoyl,E3_binding,2-oxoacid_dh; PPR; adh_short
	R. chinensis-R.occidentalis	family1236	adh_short
