# Supplementary material for: Adaptive evolution driving the young duplications in six Rosaceae species
Source: BMC Genomics. 2021 Feb 9;22:112. doi: 10.1186/s12864-021-07422-7 (PMC7871599; doi:10.1186/s12864-021-07422-7)
Supplement: Supplementary file 4 — Additional file 4: Table S4. The correlation coefficients of the young duplicate gene numbers between species-specific and lineage-specific expansions on the same chromosome. [file 12864_2021_7422_MOESM4_ESM.xlsx]

## Sheet: Sheet1
Table S4. The correlation coefficients of the young duplicate gene numbers between
species-specific and lineage-specific expansions on the same chromosome.
	F. vesca	M. domestica	P. communis	P. persica	R. chinensis	R. occidentalis
Chr1	0.427998	0.717074	0.832699	0.0517611	-0.187753	0.248994
Chr2	0.402238	0.694982	0.496213	0.183656	-0.0433111	0.147713
Chr3	0.48075	0.698639	0.298545	0.270899	0.0884079	-0.153028
Chr4	0.137545	0.706957	0.268536	0.461734	-0.0272141	-0.0933774
Chr5	-0.0808395	0.766537	0.504451	0.109989	-0.159117	-0.188827
Chr6	0.124151	0.540756	0.334332	-0.0790792	-0.102784	-0.108423
Chr7	0.233042	0.498309	0.682839	0.306509	-0.0862796	-0.157849
Chr8	-	0.887378	0.479581	0.159318	-	-
Chr9	-	0.794263	0.574382	-	-	-
Chr10	-	0.433102	0.170518	-	-	-
Chr11	-	0.766277	0.498101	-	-	-
Chr12	-	0.723074	0.607769	-	-	-
Chr13	-	0.853001	0.490554	-	-	-
Chr14	-	0.794942	0.346619	-	-	-
Chr15	-	0.641042	0.42401	-	-	-
Chr16	-	0.801528	0.5943	-	-	-
Chr17	-	0.819912	0.41304	-	-	-
